# Supplementary material for: Exploring the Mechanisms of Sanguinarine in the Treatment of Osteoporosis by Integrating Network Pharmacology Analysis and Deep Learning Technology
Source: Curr Comput Aided Drug Des. 2024 Feb 21;21(1):83–93. doi: 10.2174/0115734099282231240214095025 (PMC11774308; doi:10.2174/0115734099282231240214095025)
Supplement: Supplementary file 1 — Supplementary material is available on the publisher’s website along with the published article. Supplementary Table 1. Targets for sanguinarine and osteoporosis-related genes were obtained from online databases. Supplementary Table 2. Differentially expressed genes between healthy individuals and osteoporosis cases in GSE7158 dataset. Supplementary Table 3. A total of 21 intersecting targets. [file CCADD-21-1-83_SD1.zip]

Archive with 4 entries (4 files):
- CCADD-SUPPLY-2023-233.pdf
- Yuqing Zeng Supplementary Table 1.xls
- Yuqing Zeng Supplementary Table 2.xls
- Yuqing Zeng Supplementary Table 3.xls
