# Supplementary material for: Exploring the Mechanisms of Sanguinarine in the Treatment of Osteoporosis by Integrating Network Pharmacology Analysis and Deep Learning Technology
Source: Curr Comput Aided Drug Des. 2024 Feb 21;21(1):83–93. doi: 10.2174/0115734099282231240214095025 (PMC11774308; doi:10.2174/0115734099282231240214095025)
Supplement: Supplementary file 1 — Supplementary material is available on the publisher’s website along with the published article. Supplementary Table 1. Targets for sanguinarine and osteoporosis-related genes were obtained from online databases. Supplementary Table 2. Differentially expressed genes between healthy individuals and osteoporosis cases in GSE7158 dataset. Supplementary Table 3. A total of 21 intersecting targets. [file CCADD-21-1-83_SD1.zip › Yuqing Zeng Supplementary Table 1.xls]

## Sheet: cpd_target
Supplementary Table 1.Targets for sanguinarine and osteoporosis-related genes obtained from online databases.
Targets for sanguinarine	Osteoporosis-related genes
STAT3	LRP5
DUSP1	COL1A1
DHFR	VDR
PRKAA1	WNT1
VEGFA	COL1A2
SLC22A3	PTH
NFKB1	TGFB1
MMP7	TNFSF11
ACHE	CYP19A1
PRKCE	TNFRSF11B
BAD	CALCR
PLK1	PDLIM4
TBXAS1	GORAB
CA12	ANTXR2
CA9	ESR1
CHEK2	ESR2
TDP2	IGF1
CA14	IL6
CYP11B1	AR
CYP11B2	KL
CYP17A1	REN
PDE5A	SOD2
SCN9A	GPC6
SCD	POMC
HPGD	CA2
MME	GAPDH
HDAC6	GPX1
HDAC1	GSN
TYMS	ANXA2
PRF1	LTF
CCNB3	P4HB
GSK3B	ZDHHC13
MTOR	TPM4
PIK3CD	HDAC5
PIK3CB	TUBA1B
PIK3CG	CAP1
PIK3CA	CCT2
CYP19A1	PRDX3
HTR2C	ADCY5
PTGS2	PARK7
RPS6KB1	MGLL
ALOX5AP	CYP24A1
BRAF	ENO1
FLT3	FGA
LRRK2	FGB
TRPV1	SIRT1
CDC7	DAAM2
XBP1	PGLS
XDH	GPD2
PTGS1	RAB7B
HCRTR2	IDH2
PDPK1	IL6R
FLT4	LEP
RPS27	ATIC
MAPK8	PNP
ERBB2	OXCT1
CSF1R	PKM
CDK7	PLEK
CDK9	PSMA2
STS	PSMA5
CHEK1	RSU1
HASPIN	BGLAP
CDK2	CLEC11A
LIMK1	TLN1
CCNC	ACTG1
BRPF1	TPI1
CDK8	U2AF1
AR	VCL
PLA2G10	PIR
PTGES	WDR1
EIF2AK2	GH1
ADK	IL1B
ESR1	ACE
ATP4B	AGER
ESR2	IRS2
AKT2	IRAK3
DCK	MAPK14
FGFR1	GHR
HDAC3	IGF2
HDAC2	CIITA
TGM2	MYC
MCL1	PCNA
SNCA	BAX
MMP9	BCL2
MMP1	DSPP
MMP2	DKK1
CLK3	ID4
MTNR1A	IFNGR1
MTNR1B	IRS1
HSD11B1	PLS3
RET	PTGER4
BCL2L1	BMP2
BCL2	RUNX2
ALPL	TNFRSF11A
PYGL	NOTCH2
HRH3	PPARG
TRPM8	CYP17A1
CA7	LRP6
SLC9A1	SOX6
CA6	ALB
CA4	FSHR
CA13	HAMP
CA5B	ZMPSTE24
F3	FOS
CA5A	FTCDNL1
HSP90AB1	MMP1
NOS2	MMP2
MAOB	SLC34A1
CLK4	SMS
TRIM24	SPARC
APEX1	HJV
MAOA	AEBP1
NR1I2	SGMS2
CTSD	FGFR1
CLK1	PHGDH
ALOX12	GATA4
C5AR1	GLB1
EGLN1	GNAS
KLF5	SH3PXD2B
KCNH2	HFE
NR3C2	HSPG2
PKN1	SMAD3
NFE2L2	MEN1
PRCP	ALDH7A1
DUSP3	PRKAR1A
MCHR1	RAP1A
NTRK3	FKBP10
CLK2	XYLT2
TOP2A	SMPD1
PKMYT1	SOX9
ACVRL1	SRY
TFPI	TACR3
HDAC7	WRN
CDC25B	CBS
GPBAR1	WNT3A
PDE11A	CHST3
FASN	ABCC9
HDAC9	FBLN5
KDM1A	AGPAT2
PSMB2	RAB31
PRKCD	PRDM5
TNIK	TBC1D8
DCUN1D1	POLG2
SLC2A1	IFT43
PDE3A	OSBPL1A
PKN2	CANT1
PSMB1	B3GALT6
NOS3	PROKR2
PTPN11	COL7A1
ZAP70	CTNNB1
KEAP1	CTSK
CXCR4	CYB5A
CSNK2B	CYP11A1
GRM5	CYP11B1
CDC25C	CYP27A1
DYRK1B	DKC1
HDAC8	DMD
CSK	DUSP6
CHUK	NR0B1
LDHB	ELN
KIF11	ERCC6
ITGB1	MECOM
GSTP1	DOK6
ADAM10	FGF8
ENPP1	RAB3GAP1
GPR6	ZFPM2
GLS	TNPO3
FGR	NR5A1
FOLH1	G6PC
CDK1	SLC37A4
GLRA1	GALNS
ALOX5	GALT
MMP12	NSMF
TLR8	ZBTB20
DPP7	B3GAT3
LYN	TINF2
P2RX7	BSCL2
APP	TBL2
KDR	GK
GGPS1	GNRH1
DUT	GNRHR
BMP2K	CAVIN1
F13A1	GPR35
TERT	SLC25A4
ULK1	GTF2I
ANPEP	PSAT1
SLC5A2	EFEMP2
ATG4B	HBB
HTR7	HLA-DQA1
ERAP1	HLA-DQB1
KLK1	HPGD
ITGB3	HSD3B2
SCN3A	HSD17B4
SLC6A5	APOE
PDGFRB	IL12A
QRFPR	IL12RB1
TOP1	IRF5
GPR55	ANOS1
MINK1	KCNJ8
RORB	KISS1
LGALS3	LAMA3
PDE3B	LAMB3
ACACB	LAMC2
KLK7	LETM1
ITK	LIFR
NAMPT	LIMK1
ACVR1B	LMNA
CFTR	MAP3K1
NOS1	ASAH1
MIF	MMP14
AURKB	MST1
AXL	MTHFR
PSMB9	TONSL
KCNA5	RRM2B
CARM1	PARN
NR1H4	PDE11A
TDO2	PCCA
BRD2	PCCB
DRD1	SOST
GHSR	MLXIPL
DPP9	IFT52
TRPA1	NDUFAF1
KDM5C	PIGT
HDAC5	WWOX
CCR2	RTEL1
NOX1	PEX12
PDE4A	PLOD1
KDM5A	PLOD2
BMPR1A	PMM2
HDAC11	ATP7A
LMNA	ATP7B
NQO1	POLD1
CASP3	POLG
TNFSF10	POR
BAX	POU2AF1
CASP8	WRAP53
CYP1A1	VPS53
CASP9	NOP10
AHR	CHD7
CAT	NHP2
EGR1	PRKACA
MAPK1	WDR11
MAPK3	IFT122
BCL2L14	NGLY1
BID	ADCY10
CASP1	TMEM165
CASP5	PRLR
CYP1B1	TWNK
GSR	PTHLH
HAL	WDR35
LTB	WDR19
MAPK9	PYCR1
NLRP1	DMRT3
TNFRSF10B	RFC2
TYR	SLC25A19
ARNT	PROK2
BAXA	RPL11
BBC3	CDH23
BCL2A	IFIH1
BIK	SLCO2A1
BIRC2	SPIB
BNIP3L	AKR1D1
CARD18	SVIL
CARD6	VAMP7
CASP10	TAC3
CASP3A	TCF4
CASP4	TERT
CDKN1A	TNF
CLDN2	BEST1
CLDN3	CLIP2
CLDN4	NSD2
CLDN5	NELFA
CTNNB1	WT1
DEDD2	MMEL1
FAS	CDC73
FASLG	CALCA
GGT1	USB1
GSTA3	ARMC5
HPGDS	POF1B
KEAP1A	CTC1
MCL1B	HSD3B7
NFE2L2A	SPRY4
NFKBIZ	ZNF469
PINK1	KISS1R
PMAIP1	CAV1
PRKN	PDE8B
PYCARD	GPAA1
SNAI1	BANF1
SOD1	FGF17
TNF	CCN6
TNFRSF1B	BAZ1B
WNT3A	AIP
WNT5A	SLC7A7
WNT8A	USP8
XIAP	CTDP1
SMAD3	TRIP11
TP53	SLC9A3R1
MAPT	HS6ST1
PARP1	RECQL4
STAT6	EIF2AK3
VDR	ADAMTS2
KAT2A	GTF2IRD1
PKM	TNFSF15
CYCS	PTRH1
CYP3A4	NFATC1
ANXA5	P2RX7
EHMT2	WNT16
HSD17B10	SPP1
ALOX15	CNR2
BAK1	GCG
CYP1A2	PTH1R
PPARD	CASR
ATXN2	FGF23
CYP2C19	ADIPOQ
HTT	CCL27
THPO	FDPS
ALOX15B	ALPP
DNTT	ATRNL1
RGS4	GC
RGS12	PDLIM3
CFLAR	PIK3CA
PPIG	PIK3CB
DDX3X	PIK3CD
MELK	PIK3CG
STRAP	NAT10
CASP7	SLPI
APAF1	ASRGL1
BIRC3	CST3
SHC1	AKT1
MSRA	FGF2
DUSP4	IL1RN
PTPN1	NFE2L2
DUSP6	MAPK1
DUSP14	SHBG
DUSP13B	KLF10
AGTR1	VEGFA
PCNA	VKORC1
ODC1	SEMA3A
PDK1	CDX2
BCHE	POSTN
PPM1A	NLRP3
SLC6A9	CRP
CERNA3	DBP
FEN1	AGT
AKT1	GABPA
SDHD	HSD11B1
FAF1	IL1A
WDR48	IL17A
IDH1	MMP9
POLB	PLEKHO1
POLI	SERPINA1
MPHOSPH8	ACTB
LINC01672	SFRP1
KDM4A	BMP4
DPP4	SP1
NR3C1	TRPV1
ENPEP	PERCC1
TREM1	CXCR6
CCND1	PPARGC1A
MKI67	CLCN7
LDLR	CSF1R
MAPK14	ADRA1A
JUN	ADRA2B
CAMK2G	CYP1A1
IL1B	CYP27B1
PLA2G4A	EDNRA
PLA2G6	ELAVL2
PLA2G2A	EPHB2
PTHLH	ESRRA
VCAM1	PTK2B
KRIT1	THSD7A
PLA2G5	ANGPT1
SWAP70	GPR42
ATRN	ANPEP
SELENOP	SETD2
MIR124-1	NR3C1
SNORD15A	HGF
	HMOX1
	HSD17B2
	LCT
	LEPR
	LRP4
	MMP13
	NOS3
	SERPINE1
	SIRT6
	ACP5
	MAPK3
	PRL
	ACKR3
	ACE2
	LGR6
	BRD2
	BMI1
	ST3GAL4
	SSTR4
	BRS3
	TM7SF2
	TNFRSF1B
	TTR
	WNT5A
	LPAR2
	MSC
	HDAC4
	COMMD3-BMI1
	NAMPT
	GDF11
	GPNMB
	CRTAP
	KHDRBS1
	HPSE
	MALT1
	MRGPRX3
	MRGPRX4
	PLK3
	GPR151
	CSF1
	CSF2
	ADRB2
	CYP2B6
	CYP3A4
	DDOST
	OXER1
	ZNF384
	DPEP1
	DPP4
	JAG1
	METTL21C
	AHSG
	LINC00311
	EZH2
	ALDH2
	GPRC6A
	FES
	FOXO1
	MCF2L
	SATB2
	SIRT3
	MACF1
	LPAR3
	ALOX12
	ALPL
	QPCT
	GALNT3
	MRGPRX1
	KAT2A
	GGCX
	AMH
	ACAD8
	IL17B
	GLP1R
	GPER1
	GSR
	GSTT1
	HDAC1
	HIF1A
	NR4A1
	FOXA1
	HSD11B2
	HSPB1
	HSPB2
	HSPD1
	IDUA
	IFNB1
	IGF1R
	IL10
	ITGA1
	JUN
	LRP1
	LTA
	SMAD2
	ARSA
	MAS1
	MMP3
	VN1R17P
	MUC1
	NELL1
	DDR2
	NOX4
	IL20
	ARHGEF3
	SBDS
	CXXC5
	ATP6V1H
	PON1
	PPARA
	MAPK8
	ANKH
	RETN
	CA10
	MEPE
	PTN
	PTPN11
	SQOR
	MOK
	HIVEP3
	TRPV4
	RBP4
	RPS5
	SALL1
	SFRP4
	BMP7
	SLC12A3
	SOX4
	STAT1
	TAZ
	TGM2
	TPH1
	TRAF3
	TRAF6
	TRPS1
	UGT2B17
	CXCR4
	FTO
	EHMT1
	THSD4
	CCDC170
	FZD4
	CAT
	BHLHE40
	SQSTM1
	HSPB3
	IL32
	NOG
	CD38
	CLOCK
	RAPGEF5
	ABI1
	ZGLP1
	TSPAN5
	LRPPRC
	TOB1
	ANGPTL7
	CDK9
	SPRY1
	CBSL
	AKR1A1
	CDR1
	TUBB3
	ATG7
	MAB21L2
	AHSA1
	TRIM16
	CAMKK2
	TNFSF13B
	DLL3
	ZNF266
	STARD3
	CHAD
	WWP1
	DUSP14
	AKR1C4
	CIT
	WIF1
	ADCY6
	AKAP11
	C1QTNF3
	C1QTNF4
	CTHRC1
	CLC
	CLCN5
	CLU
	H4-16
	RXFP2
	PLIN2
	CCR5
	LTB4R
	OSCAR
	COL4A4
	COL9A3
	COL11A1
	COMP
	COMT
	ADM
	SLCO6A1
	CPE
	CPT1A
	CREB1
	CRHR1
	CRK
	CRX
	CRY2
	CSE1L
	CSF3
	OR2AG1
	ADRA1D
	IL34
	CST5
	IGSF23
	CTH
	PDIK1L
	CTNND1
	CTSB
	GPBAR1
	XXYLT1
	CTSZ
	CX3CR1
	CYBB
	CYP1B1
	VPS13B
	DBH
	DDIT3
	DECR1
	TMEM64
	DLX5
	DNASE1L3
	AGRP
	TSC22D3
	SLC26A2
	EGFR
	AHR
	EPHA2
	SLC51A
	FLCN
	STOM
	ETFA
	EXT1
	F2R
	F10
	ALDH1A1
	FABP4
	FABP3
	FANCC
	FASN
	FGF13
	CILK1
	SIRT2
	KDM1A
	KDM4B
	SAMD4A
	FOXO3
	ZNF423
	AKR1B1
	KDM6B
	FLII
	FLT3
	BICD2
	DICER1
	ANGPTL2
	CLCF1
	FOSB
	SEC14L2
	SMUG1
	NUP62
	ALOX15
	IL27
	MTOR
	FRZB
	RICTOR
	FYN
	SLC41A1
	NPNT
	DCAF13
	RNF19A
	WWTR1
	DNM3
	POLDIP2
	AMD1
	FGF21
	GBP1
	GDF2
	MSTN
	AMFR
	GFI1
	GJA4
	NOX1
	IL37
	HPGDS
	EIF3K
	RABGEF1
	GLO1
	GLS
	ABO
	GPLD1
	SIGLEC15
	RSPO1
	GPR39
	GRN
	OSTM1
	GSTM1
	GSTM3
	GSTP1
	GTF2B
	GTF2H1
	SNX10
	PKN3
	PADI1
	ANXA1
	HBM
	CXXC1
	UBE2K
	HLA-A
	HLA-B
	HMGCR
	HNRNPL
	HP
	HPRT1
	PRMT1
	APEX1
	HSD17B1
	HSP90AA1
	ICAM1
	ASB16-AS1
	STING1
	GOLGA6A
	IFIT2
	IFIT1
	IFNG
	IFRD1
	IGFBP5
	FASLG
	IL3
	IL6ST
	CXCL8
	IL15
	INS
	INSL3
	IREB2
	IRF2
	ABCC6
	ITGAV
	ITGB1
	ITGB2
	JAK1
	JAK2
	JUNB
	JUND
	GSTK1
	KIT
	IFITM5
	LBP
	ASIC2
	LOX
	SMAD1
	SMAD4
	SMAD5
	SMAD6
	SMAD7
	SMAD9
	MARK3
	MBL2
	MCM6
	MECP2
	MGP
	MITF
	ACHE
	MMP17
	MARCHF11
	MST1R
	MT1G
	ATP6
	MTNR1B
	MYOG
	NDUFAB1
	ATP12A
	NFKB1
	NFKB2
	NFKBIA
	NNAT
	NPY
	SLC11A2
	ACR
	NTRK1
	ROR2
	NTS
	ATP4A
	OGN
	OXA1L
	PAEP
	DELEC1
	PAH
	ADIPOR1
	ANGPTL4
	DCTN4
	CRBN
	PHF20
	GOLM1
	DCDC2
	ENPP1
	SUFU
	PFN1
	ABCB1
	IL17D
	PLG
	PLXNA2
	SEPTIN4
	TERF2IP
	TMCO1
	PPBP
	TET2
	RMND1
	GPATCH1
	RCBTB1
	DRAM1
	LGR4
	H4C15
	PLXNA3
	BMP2K
	PRKAA1
	PRKAA2
	PRKAB1
	VPS35
	PRKCD
	DCAF6
	USE1
	SLC22A11
	NKRF
	MAPK7
	MYDGF
	MAP2K7
	PROP1
	METTL3
	LGMN
	PYY
	BACH1
	SMURF1
	SALL4
	PTCH1
	PTEN
	DANCR
	SEMA6A
	PTMA
	MIER1
	ZNF410
	PTPRF
	PTX3
	BCHE
	RAN
	RARG
	RARRES2
	KDM5A
	PLEKHA1
	RELA
	RORA
	RPGR
	RPL29
	RPL31
	RPLP0
	BDNF
	S100A4
	S100A12
	S100P
	SAA1
	ATXN1
	BGN
	CEACAM1
	CCL2
	CCL11
	CCL20
	CX3CL1
	CXCL12
	NOD2
	SELENOP
	SET
	STRA6
	NSD1
	GREM2
	GORASP1
	PDIA2
	SMURF2
	DEPTOR
	BMP1
	TMEM135
	BMP3
	WNK1
	SLC2A1
	UBE2Z
	WNK4
	NCF1
	SLC7A1
	SLC12A1
	BMPR1B
	SLIT3
	SMARCA1
	SNCA
	SOAT1
	SOD1
	SPI1
	SPTBN1
	SRC
	BRCA1
	SRM
	STAT3
	SULT2A1
	SYN2
	SYT1
	TAC1
	TAT
	HNF1A
	TCF7
	TCF7L2
	TFRC
	TGFB3
	TGFBR1
	THY1
	TIMP1
	TIMP2
	TLR4
	TNFRSF1A
	TP53
	TRIO
	TTK
	HIRA
	TWIST1
	CCR2
	PLIN4
	TXNRD1
	MRPL49
	VCAM1
	CA8
	ZNF143
	PRDM2
	SLC25A20
	MLPH
	BRCC3
	KREMEN2
	TNFAIP8L2
	AIMP2
	LRRK1
	SEM1
	AGBL2
	MAP9
	WLS
	DOCK5
	CALM1
	TET1
	COASY
	KDM7A
	SETD7
	HMGA2
	WNT5B
	KCNH6
	NIPA2
	VANGL1
	NRIP1
	H4C9
	CASP1
	H4C1
	CASP3
	H4C4
	H4C6
	H4C12
	H4C11
	H4C3
	H4C8
	H4C2
	H4C5
	H4C13
	H4C14
	PIP5K1B
	KAT8
	STK24
	DOT1L
	FNDC1
	RSPO3
	CAV3
	RUNX1T1
	RUNX3
	CBFB
	PDE5A
	INPP4B
	HDAC3
	CCK
	KAT2B
	NR1I2
	APLN
	HAP1
	ARTN
	IL33
	PCSK7
	BMP15
	MGME1
	DNER
	GPR55
	S1PR2
	PRDM6
	CER1
	GRAP2
	MUC16
	CD80
	GGPS1
	ATG5
	ATP6V1G1
	BCAR1
	CD40
	CD44
	TRAF4
	TESMIN
	KDM4A
	PUM1
	PIEZO1
	CDK1
	ZBTB40
	MAFB
	CDH1
	DGCR2
	NHERF1
	BMND2
	BMND8
	BMND3
	BMND4
	BMND5
	BMND10
	BMND11
	BMND13
	BMND14
	BMND6
	BMND7
	BMND9
	SP7
	CD36
	SLC34A3
	COPB2
	MIR2861
	TERC
	P3H1
	COL2A1
	IGFBP3
	BMP6
	PAX5
	TCIRG1
	CFTR
	TYROBP
	LEPQTL1
	AXIN1
	NPPB
	MIR214
	IBSP
	NDP
	IL2
	IGFBP1
	FGFR2
	IL1R1
	HLA-DRB1
	PGR
	IGFBP4
	UBXN11
	MIR21
	LPCAT2
	IL11
	IL4
	MIR140
	GHRL
	OXT
	CD40LG
	MIR483
	CNR1
	TGFB2
	NOTCH1
	GCM2
	HSPA5
	MEF2C
	MIR133A1
	EDN1
	IGFBP2
	IAPP
	IL7
	CALB1
	ADRB3
	DLX3
	RXRA
	EGF
	CSK
	ITLN1
	SELE
	FBN1
	AGTR1
	MIR145
	F3
	APOB
	ERCC1
	FNDC5
	SERPINC1
	IL18
	TNFSF10
	MIR27A
	LIF
	MIR532
	MIR144
	FOSL1
	MIR29A
	PTGS1
	MIR491
	ATP6V0A2
	ITGB3
	DNMT3A
	PTGS2
	IL1RAPL2
	B2M
	MIR100
	CEBPA
	IFNA1
	TMEM38B
	EPO
	MMP8
	RHOA
	B4GALT7
	MIR18A
	AXIN2
	PDE4A
	MIR23A
	MIR196A1
	MIR210
	KHDRBS3
	LOC101928371
	MIR10A
	WNT3
	MIR93
	MIR30A
	OVGP1
	MIR365A
	CCL4
	MIR25
	MIR33A
	SEMA4D
	TOM1
	LOC109611589
	TGFBR2
	G6PC1
	NBN
	GORAB-AS1
	CDKN1C
	SRD5A2
	SOX3
	TENT5A
	HESX1
	DMP1
	PHEX
	CYP2U1-AS1
	LDLR
	ZNF528
	MIR188
	GNAI2
	LOC110806306
	F12
	RTEL1-TNFRSF6B
	THRB
	WNT4
	VLDLR
	TP63
	CLPB
	SERPINF1
	MIR4713HG
	PIRC66
	TBCK
	KREMEN1
	LRP8
	MTX2
	SUPT3H
	GNPTAB
	MAGEL2
	NPM1
	DHX37
	NUP107
	MRPS22
	POLR3H
	PSMC3IP
	BNC1
	SPIDR
	MIR96
	MIR550A1
	SNRPN
	GAA
	OCA2
	ASXL1
	SERPINH1
	NDN
	LOC110806263
	PSC
	CHEK2
	RAD54L
	EIF2B2
	BRDT
	PEX6
	PREPL
	STAG3
	MSH4
	SGO2
	INSL6
	ANAPC1
	PRKACB
	PFAS
	CELIAC2
	CELIAC10
	CELIAC11
	CELIAC12
	CELIAC13
	CELIAC5
	CELIAC6
	CELIAC7
	CELIAC8
	CELIAC9
	WNT10B
	MKRN3
	ACD
	TYMS
	TRAPPC2
	SRSF2
	GLI2
	LHX4
	FMR1
	MIR335
	OTX2
	POU1F1
	BRAF
	USP48
	AAAS
	RIN2
	CACNA1H
	STX1A
	FLNA
	IL17RD
	FLRT3
	RNU4ATAC
	FOXA2
	ZSWIM7
	CREB3L1
	MESD
	GATA1
	GNPTG
	MTRR
	HMG20B
	CSRNP2
	CC2D1B
	CBLL2
	ADAMTSL2
	NF1
	RUNX1
	HTRA1
	ATRX
	ENOSF1
	PDE11A-AS1
	EMP1
	IL2RA
	LARS2
	PHKG2
	PHKA2
	RIGI
	TCF12
	ELANE
	PPIB
	PHKB
	KDELR2
	ASXL2
	TRMT10A
	FAT4
	COL4A5
	NBAS
	NPAP1
	PWRN1
	IPW
	PYGL
	UROD
	SIM1
	CBL
	FKBP6
	LOC107133510
	UROS
	MIF
	SLC40A1
	WFS1
	LOC106099062
	UBE2S
	ADAT1
	SFMBT1
	PRPF38A
	CACTIN
	TREM2
	LOC110006319
	FKBP14
	ERCC2
	HERC2
	SNORD116-1
	PWAR1
	SNORD115-1
	MKRN3-AS1
	HLA-C
	SCG2
	DMRT1
	MACROD2
	STN1
	IFT140
	MMACHC
	CD79A
	LMX1B
	APBB1
	MCM9
	EIF4H
	BUD23
	BCL7B
	DNAJC30
	GTF2IRD2
	METTL27
	VPS37D
	TMEM270
	H19
	NR5A2
	CALR
	SPP2
	TFR2
	OFD1
	KRAS
	CTBP1
	DPAGT1
	ATP6V0A1
	MED12
	NFIX
	RPL10
	CPLX1
	SC5D
	PIGG
	RNU7-1
	CGA
	MPL
	TF
	HFE-AS1
	ARSB
	SEPSECS
	FLNB
	AP1S1
	CYP21A2
	GBA1
	SLC19A2
	ERCC5
	POLE
	STX3
	FRAXA
	F2
	FSHB
	CP
	UGT1A1
	INSR
	GAS5
	IGF2R
	THPO
	CLASP1
	PGBD3
	PEPD
	STARD3NL
	MYLK
	AMER1
	MYO5B
	TRAPPC11
	DHH
	NOTCH4
	TRPV6
	SLC11A1
	LRRC4C
	SCG5
	FAS
	CSF3R
	HBB-LCR
	SLC9A3
	SMARCD2
	AFF3
	THRA
	NOTCH3
	DLL4
	HDC
	RMND5B
	DNAH8
	KITLG
	IFNA2
	MIR196A2
	GGT1
	IL13
	NR1H4
	PURA
	CD4
	COL9A1
	F5
	H2AC18
	ERCC8
	SST
	SIL1
	CRH
	AGA
	GNB1
	IRF6
	NIPBL
	CBX2
	INPP5E
	GMPPA
	PGAP3
	SHANK1
	SRP19
	FCHO1
	GRHL3
	SETD5
	JAGN1
	SRPRA
	SNHG22
	AGA-DT
	TONSL-AS1
	LOC107032825
	GRD1
	GRD2
	OCRL
	KCNN4
	PNLIP
	NEU1
	XYLT1
	CSGALNACT1
	TRAPPC2L
	ERCC3
	GPT
	NR1H2
	ATM
	ZNF546
	LRRC66
	COLEC10
	BCAR4
	IGFBP6
	TMEM60
	MIR320A
	FN1
	PDGFRB
	SLC6A4
	BRCA2
	PLAU
	CTLA4
	HELLS
	TNFRSF25
	JAG2
	CCR3
	STK11
	VCP
	SCT
	COL3A1
	IL31
	NR1I3
	TPO
	TRPC3
	FGFR3
	GCLC
	SLC6A14
	SLC26A9
	TBC1D20
	LINC02456
	USF3
	BLM
	IL16
	ALDH18A1
	SEC23A
	LHCGR
	GHRH
	SPATA16
	IGFL3
	LINC00339
	RBPJ
	DLL1
	LFNG
	HEY1
	HEY2
	HEYL
	HES7
	MESP2
	SERPINA7
	ADAMTS4
	DCN
	ACP1
	PSMC6
	NEAT1
	TTF2
	AIRE
	ITGA2B
	FGFRL1
	IER3IP1
	MIR708
	SLC19A1
	TCN2
	VWF
	PLCB4
	VIP
	MIR203A
	SLC10A1
	MIR155
	SLC17A5
	EXT2
	LPL
	CCR6
	HSD3B1
	ATP8B1
	ADGRV1
	ICOSLG
	YAP1
	MAEA
	ADAMTSL1
	MIR338
	TG
	HNF4A
	PLCB3
	FCGR2A
	UQCRFS1
	AP1B1
	LTBP2
	TPR
	CEACAM3
	CEACAM6
	GJA3
	PRG4
	TSEN2
	RAB3GAP2
	TSEN15
	TSEN34
	TSEN54
	RAB18
	CLCA4
	C12orf57
	LDLRAD2
	SNX22
	TMPPE
	LARS2-AS1
	CYP17A1-AS1
	GK-AS1
	MIF4GD-DT
	CFTR-AS1
	PRS
	LOC111674463
	LOC111674472
	LOC111674475
	LOC111674477
	LOC113633877
	LOC113664106
	LOC113687175
	LOC113939944
	DELXP21
	FWS
	PBC2
	PBC3
	PBC4
	PBC5
	SKP1
	CCND1
	ASCC1
	VNN1
	AAGAB
	TPD52
	FBXO5
	PLEKHG1
	ZNF239
	ABCB11
	MSX2
	SERPINA6
	MIA2
	FBXO33
	RAD51
	EXO1
	LOC110806262
	COL10A1
	CYP1A2
	MRE11
	CYP11B2
	KCNJ11
	MPO
	PRSS3
	HLA-DQA2
	MTR
	ERN1
	FBN2
	CD274
	PSTPIP1
	GLIS3
	SOX10
	IL21R
	FANCA
	PSAP
	AVP
	FBXW7
	CUL1
	RBX1
	MT-RNR1
	LINC01094
	UVRAG-DT
	LINC02596
	LGALSL-DT
	LINC02597
	STAR
	NOS2
	MIR133B
	MIR497
	FOXP1
	MAN2B1
	GNG12-AS1
	TENT4B
	NAGLU
	AFP
	NR3C2
	SLC10A2
	MC4R
	ENTPD1
	PDCD1
	P2RY2
	ABCC8
	FAM3C
	HSP90AB3P
	PTPRD
	MALAT1
	MIR137
	RET
	PDGFRA
	SERPINA3
	TNFAIP3
	LPA
	HOTAIR
	PIK3R1
	COL6A1
	MIRLET7B
	BMNCR
	ATP5PO
	XIST
	PRKCB
	PRKACG
	COPZ1
	TBX19
	HRAS
	MIAT
	MIR205
	MIR98
	MC2R
	CYP7A1
	TERF1
	TERF2
	AFF2
	CYP2R1
	MEG3
	CSRNP3
	GAST
	KCNJ1
	ITGA2
	PRKCQ
	TCOF1
	CTSD
	RECQL5
	GUSB
	MIR212
	FAH
	DRD2
	NPC1
	CD8A
	BRSK1
	MCM8
	HROB
	TMEM150B
	IL1R2
	PTCSC3
	PPARGC1B
	MGAT2
	CDKN2A
	LEF1
	CELA3B
	GAD2
	TCF7L1
	MIR181C
	M6PR
	RAB6A
	FEN1
	PRODH
	RAD52
	FBXO4
	TEN1
	ZP2
	OTC
	GCK
	MMP16
	TDGF1
	CACNA1D
	SLC30A8
	ADAMTS6
	ADAMTS19
	MPP7
	SLC10A7
	NUDT10
	NNMT
	KCNMA1
	GLA
	HPX
	ZYX
	CD320
	MIR23B
	LOC110013312
	FGF19
	SCYL1
	ERBB2
	NAGA
	DNAJC21
	APPL1
	MYOF
	UPF1
	PTENP1
	MIR142
	BRIP1
	FAM20C
	EBF1
	IL9
	SLC2A2
	C3
	CPED1
	CRYAA
	AOX1
	MIR206
	MIR99B
	LIPA
	TRH
	PRKDC
	LTBP4
	ALG2
	CYP8B1
	DYM
	DNAH9
	IL18R1
	HLA-E
	GALK1
	XRCC6
	XRCC5
	POT1
	RECQL
	FOXP3
	NPPC
	MYB
	OAT
	TGIF1
	P2RX4
	NOD1
	RAPGEF4
	IRAK2
	LMO1
	CBLN1
	ANKRD17
	TMEM70
	CADM4
	CAMKMT
	ITIH5
	CD300E
	COX18
	MEGF6
	ZNF446
	SLC35F1
	FAM13C
	TTC23
	CRNDE
	SNHG1
	MIR373
	MIR363
	TRK-TTT15-1
	GNA11
	SYK
	CYP46A1
	TTPA
	SMOC1
	STAT5A
	GIPR
	GIP
	KDR
	TRIM33
	LINC00472
	MIR106B
	MIR4435-2HG
	MIR374B
	MIR485
	MIR422A
	MIR300
	MIR4739
	ZBTB40-IT1
	RPS26P35
	STIN2-VNTR
	ZIC3
	MKX
	PIK3C2A
	AGTR2
	CLEC16A
	CBX5
	WDR90
	CD34
	ADH1B
	PTH2R
	POU5F1
	GDF9
	ATF6
	MSX1
	SCNN1A
	ALOX5
	SELP
	CXCL10
	MAP4K2
	ADORA3
	PRDX2
	INHBA
	MAP3K4
	SLC22A9
	LOXL1-AS1
	MIR19A
	MIR1305
	MIR1297
	MIR466
	RPL18P8
	APH1A
	PARP1
	KLK3
	SLC7A8
	ASS1
	PTPN22
	FUT2
	PRTN3
	ACKR2
	CCR9
	FDX1
	MIR199A1
	CHST14
	RAB33B
	GOLPH3
	SAMD9
	POLR1D
	DKK2
	USP9X
	PON2
	RAD51C
	FANCM
	NPPA
	TJP2
	CCNE1
	ETS1
	YWHAH
	CSTA
	TBX15
	SPON1
	MIR186
	MIR345
	MIR874
	HCG18
	LOC110973015
	STAT5B
	GNS
	NPC2
	SOX8
	SHH
	ADAMTS1
	COG4
	SOHLH1
	TLR2
	KIF1A
	PDE4D
	HAX1
	FOXL2
	AGL
	SHOX
	FGF9
	CARM1
	MINK1
	ZIC1
	FTMT
	BARX2
	FOXQ1
	PCP4
	MIR211
	FTX
	MIR26A1
	MIR339
	MIR34B
	MIR215
	MIR217
	MIR26A2
	MIR128-1
	MIR187
	MIR760
	CASC11
	LINC-ROR
	LINC00963
	MIR655
	MSC-AS1
	MIR942
	MIR384
	COL1AR
	KLK4
	MMADHC
	HOXD13
	DGCR5
	PSMB4
	PRPF3
	PSMD4
	SETDB1
	PIGQ
	AP1S3
	DYNC2H1
	FST
	PSEN1
	ASL
	ATF4
	EIF2AK1
	SLC7A6
	RYR1
	OPA1
	OPA1-AS1
	RPS19
	IHH
	CTSG
	XBP1
	SFTPD
	NR0B2
	PAX9
	NUP210
	NAGS
	PAPLN
	CLPTM1L
	ADAMTSL3
	DYNLT2B
	MIR124-1
	SELL
	FUBP3
	TNFRSF8
	ATP1A1
	EPCAM
	TYR
	ABCB4
	ATP2B3
	KCNJ5
	PNPLA3
	SPG11
	DMBT1
	SCARNA23
	CITED2
	APC
	PLCL1
	GHRHR
	FOXC2
	HOXC4
	HOXC6
	HOXC5
	MLH1
	ATP6V1A
	RPA1
	ATP6V1E1
	POLB
	STXBP2
	MCOLN1
	TAGLN
	DHX9
	NHEJ1
	DSE
	ARF5
	COG7
	COPE
	SCYL2
	GOLGA1
	WRNIP1
	SASS6
	COG3
	SHROOM3
	IL5
	FTH1
	NPHS1
	ACTA2
	CD14
	LOC109611593
	BCL2A1
	COL5A2
	SEC24D
	TMEM67
	FGF1
	CETP
	FANCD2
	PTDSS1
	FANCG
	FANCI
	LEMD3
	FANCB
	SLX4
	ZNF408
	FOXL1
	THBS1
	F9
	COL11A2
	UGT1A8
	KCNQ1
	TLR9
	GALC
	CHPF2
	IL1RAPL1
	MBP
	CCDC134
	AMHR2
	INHA
	DAZL
	STS
	MAP2K1
	CEACAM5
	G6PC3
	ABCC2
	CD28
	KDM6A
	RPL5
	DLAT
	EPHX1
	CXCR3
	RPL21
	KRT19
	SLC4A2
	BPI
[truncated: 8,830 more rows]
