# Supplementary material for: Exploring the Mechanisms of Sanguinarine in the Treatment of Osteoporosis by Integrating Network Pharmacology Analysis and Deep Learning Technology
Source: Curr Comput Aided Drug Des. 2024 Feb 21;21(1):83–93. doi: 10.2174/0115734099282231240214095025 (PMC11774308; doi:10.2174/0115734099282231240214095025)
Supplement: Supplementary file 1 — Supplementary material is available on the publisher’s website along with the published article. Supplementary Table 1. Targets for sanguinarine and osteoporosis-related genes were obtained from online databases. Supplementary Table 2. Differentially expressed genes between healthy individuals and osteoporosis cases in GSE7158 dataset. Supplementary Table 3. A total of 21 intersecting targets. [file CCADD-21-1-83_SD1.zip › Yuqing Zeng Supplementary Table 2.xls]

## Sheet: diff_res_sig
Supplementary Table 2. Differentially expressed genes between healthy individuals and osteoporosis cases in GSE7158 dataset.
	logFC	AveExpr	t	P.Value	adj.P.Val	B	status
LOC101929963	-1.22198	2.88131	-7.49476	4.33314e-08	0.000652168	7.02345	Down
CCNYL2	-1.51251	3.08023	-7.03059	1.39398e-07	0.00106245	6.26383	Down
ETV4	-1.04479	3.83933	-5.47455	8.26654e-06	0.0472536	3.18897	Down
ZFP69B	-1.75736	2.97795	-5.3904	1.03641e-05	0.0473949	3.00347	Down
RGS5	-0.853457	2.14195	-5.25027	1.51129e-05	0.0493651	2.64411	Down
LY9	-1.91875	2.90659	-5.17991	1.82688e-05	0.0513479	2.52751	Down
RP11-1069G10.1	-1.09971	3.45662	-5.03254	2.719e-05	0.0513479	2.24149	Down
CNFN	-0.573854	1.83189	-5.04087	2.65851e-05	0.0513479	2.21967	Down
LOC101929122	-0.689509	2.04738	-5.01689	2.83629e-05	0.0513479	2.13131	Down
IGHV3-73	-0.824109	2.33476	-5.01303	2.86601e-05	0.0513479	2.05927	Down
LOC100131043	-0.941274	4.57386	-4.96422	3.26975e-05	0.053402	2.01568	Down
TCEAL2	-0.665948	2.06473	-4.93233	3.56386e-05	0.0543251	1.94899	Down
SLC4A4	-1.58186	2.9529	-4.80627	5.00919e-05	0.0602817	1.72868	Down
LOC100288490	-1.09999	3.03638	-4.77935	5.38689e-05	0.0615857	1.62712	Down
HSD11B1L	-1.21225	3.18071	-4.75804	5.7059e-05	0.0621263	1.58332	Down
IL13	-0.741945	4.64381	-4.6047	8.6304e-05	0.0827124	1.24321	Down
DLGAP1-AS3	-0.867943	3.14827	-4.60249	8.68182e-05	0.0827124	1.22978	Down
KIR2DL5A	-1.13301	5.11043	-4.52755	0.00010625	0.0861412	1.11074	Down
LOC100507165	-1.24738	2.71225	-4.52698	0.000106413	0.0861412	1.09909	Down
STARD13-AS	-0.939794	4.90569	-4.50885	0.000111739	0.0861412	1.0744	Down
PCDHB13	-0.592787	3.3499	-4.52131	0.000108052	0.0861412	1.04629	Down
LINC00700	-1.19276	3.53384	-4.49202	0.000116919	0.0861412	1.03154	Down
KIAA1522	-0.829811	3.57955	-4.46921	0.000124324	0.0861412	0.985076	Down
LOC100506406	-0.878494	4.65517	-4.4695	0.000124226	0.0861412	0.971649	Down
MC4R	-0.872488	4.42375	-4.41968	0.000142046	0.0955257	0.838062	Down
IAPP	-1.26715	2.65211	-4.3939	0.000152239	0.096693	0.825844	Down
TEX14	-0.464105	1.59407	-4.40505	0.000147745	0.0965198	0.774118	Down
WNT11	-0.637085	2.04608	-4.31913	0.000186091	0.114999	0.630111	Down
SCML4	-0.798049	3.9739	-4.15246	0.000290733	0.170451	0.269385	Down
CNTN5	-1.01682	3.17244	-4.14033	0.000300305	0.171662	0.268195	Down
RP11-112J3.16	-0.884906	3.04324	-4.12617	0.000311869	0.17383	0.209752	Down
PGF	-0.701486	2.68577	-4.11734	0.000319304	0.17383	0.208438	Down
TSPAN32	-0.420308	6.84784	-4.04892	0.000383129	0.199097	0.0189815	Down
SCUBE2	-0.862152	2.30068	-4.00528	0.000430255	0.199194	-0.0387538	Down
LINC00476	-0.950487	2.81416	-4.0077	0.000427497	0.199194	-0.0389993	Down
LOC285819	-1.0693	3.72134	-4.01903	0.000414826	0.199194	-0.0405666	Down
FAM13C	-0.554085	3.97831	-4.02096	0.000412701	0.199194	-0.0412105	Down
CXCR5	-0.835096	2.22243	-3.99375	0.00044363	0.199194	-0.0648877	Down
BC039357	-0.662426	3.46317	-4.00526	0.000430282	0.199194	-0.0681898	Down
LOC100506207	-0.530281	2.10018	-3.95854	0.000487054	0.210122	-0.160735	Down
ZNF296	-0.79717	4.74479	-3.96366	0.000480494	0.210122	-0.173874	Down
NUP62CL	-1.07586	1.86334	-3.93723	0.00051534	0.212668	-0.185304	Down
GNG2	-1.06736	4.53274	-3.94745	0.000501583	0.212383	-0.194177	Down
SLC14A1	-0.987197	3.40027	-3.93321	0.000520857	0.212668	-0.200732	Down
LINC01192	-0.993783	3.58166	-3.91244	0.000550288	0.213978	-0.241697	Down
LOC401220	-1.09572	1.81603	-3.90481	0.0005615	0.213978	-0.255491	Down
MDGA2	-1.14309	2.70374	-3.90739	0.000557686	0.213978	-0.257566	Down
TUBBP5	-0.720165	4.10802	-3.87993	0.000599655	0.224772	-0.319229	Down
GCKR	-0.553487	2.63131	-3.84721	0.000653719	0.237258	-0.382266	Down
POFUT1	-0.606243	2.2929	-3.83153	0.000681306	0.239662	-0.425912	Down
TRY2P	-0.646938	2.39118	-3.82355	0.000695767	0.241041	-0.449355	Down
VPS45	-0.674291	3.14709	-3.80887	0.000723175	0.246797	-0.472088	Down
ERICH5	-0.984957	2.50884	-3.79056	0.000758857	0.247994	-0.506909	Down
PRPSAP1	-1.03014	2.83488	-3.78458	0.000770881	0.247994	-0.51744	Down
FRMD7	-0.560634	2.28023	-3.79621	0.00074766	0.247994	-0.525696	Down
ZNF670	-1.15915	3.5893	-3.78139	0.00077736	0.247994	-0.527628	Down
KIAA1324	-1.08335	3.12092	-3.7744	0.00079176	0.247994	-0.540017	Down
TECR	-0.744156	4.25444	-3.76142	0.000819208	0.251148	-0.569426	Down
SORCS3	-0.815398	2.74603	-3.74742	0.000849863	0.252365	-0.606239	Down
LOC100506730	-1.02382	2.69781	-3.71679	0.000920852	0.268575	-0.664535	Down
BAG2	-1.09663	3.60949	-3.70905	0.00093969	0.268575	-0.674209	Down
MYOZ1	-0.927678	4.19945	-3.71137	0.00093401	0.268575	-0.679514	Down
ASPM	-0.638359	1.95896	-3.70276	0.000955288	0.269409	-0.708228	Down
ZNF460	-0.965655	3.47286	-3.69223	0.000981943	0.270507	-0.720403	Down
LOC100129603	-0.511704	2.77477	-3.67939	0.00101544	0.273918	-0.750208	Down
LOC100507616	-0.694271	2.61232	-3.67832	0.00101828	0.273918	-0.760882	Down
KRT86	-0.791786	3.33331	-3.67019	0.00104013	0.276542	-0.77729	Down
PHOSPHO1	-0.918646	2.65029	-3.64906	0.00109905	0.277984	-0.818332	Down
KIAA0319	-0.439028	2.33302	-3.64703	0.00110489	0.277984	-0.832687	Down
FSHR	-0.884936	3.28033	-3.63508	0.00113981	0.277984	-0.8358	Down
PLS3	-0.601187	3.86138	-3.62915	0.00115756	0.277984	-0.856282	Down
HGC6.3	-0.774636	3.02324	-3.62598	0.00116713	0.277984	-0.859018	Down
U47924.27	-0.838373	4.20136	-3.62773	0.00116183	0.277984	-0.866542	Down
HERPUD1	-0.90967	4.33304	-3.62749	0.00116256	0.277984	-0.867098	Down
KIF13B	-1.21096	5.05386	-3.61291	0.0012075	0.281421	-0.891246	Down
NEK5	-0.881875	2.94246	-3.60943	0.00121848	0.281421	-0.899957	Down
BPHL	-0.598196	4.37014	-3.60276	0.00123979	0.28199	-0.908402	Down
CEP112	-1.04893	3.5715	-3.60095	0.00124562	0.28199	-0.912338	Down
SERPINA12	-0.417974	4.87436	-3.59527	0.00126413	0.28332	-0.947006	Down
LOC101928622	-0.860981	1.89764	-3.58787	0.00128866	0.28332	-0.952549	Down
LOC102724873	-0.370743	1.84825	-3.58933	0.0012838	0.28332	-0.953381	Down
AC136289.1	-0.620811	4.23768	-3.5817	0.00130946	0.285151	-0.957606	Down
CDKL3	-0.70899	4.30362	-3.56365	0.0013722	0.289197	-0.996432	Down
NLRP2	-0.916439	3.10334	-3.56491	0.00136776	0.289197	-0.99791	Down
SHANK2	-0.535104	2.40468	-3.56185	0.00137864	0.289197	-1.01228	Down
KCNK9	-0.891129	2.76797	-3.55287	0.00141109	0.293313	-1.02483	Down
OR8D2	-1.06821	3.01113	-3.54069	0.00145625	0.297659	-1.04461	Down
RP11-953B20.1	-0.595832	4.45164	-3.53718	0.00146954	0.297659	-1.06405	Down
FAM89A	-0.516899	4.88895	-3.52442	0.00151884	0.297659	-1.07628	Down
INO80	-0.720225	5.79357	-3.52472	0.00151765	0.297659	-1.08209	Down
WDR63	-0.602206	1.71872	-3.52436	0.00151906	0.297659	-1.11975	Down
TMEM72-AS1	-0.743801	3.79027	-3.49928	0.00162068	0.311402	-1.14661	Down
CCR5	-0.795248	6.08308	-3.49483	0.00163939	0.312372	-1.14826	Down
SIGLEC10	-0.413002	5.92663	-3.48784	0.00166919	0.315421	-1.17633	Down
DKFZP779M0652	-0.455526	5.61459	-3.47196	0.00173885	0.318071	-1.19293	Down
TMEM178B	-0.421136	4.9337	-3.46502	0.00177016	0.318698	-1.21534	Down
GTF3C5	-0.353189	2.35724	-3.46875	0.00175328	0.318164	-1.21915	Down
GPR125	-1.16888	2.92122	-3.43854	0.00189483	0.335836	-1.26382	Down
LOC642757	-1.20227	2.81719	-3.43555	0.00190941	0.335836	-1.26845	Down
SEL1L3	-0.390311	6.00579	-3.43984	0.00188853	0.335836	-1.27573	Down
EFNA2	-0.442647	2.46057	-3.42148	0.0019796	0.342905	-1.31721	Down
AK9	-0.67722	2.99261	-3.41148	0.00203096	0.343893	-1.32315	Down
CR936796	-1.05094	3.08274	-3.40649	0.0020571	0.343893	-1.32655	Down
DRAXIN	-0.842649	2.69882	-3.40673	0.00205581	0.343893	-1.33286	Down
EPS8	-0.642601	5.08527	-3.40212	0.00208021	0.343893	-1.3375	Down
CD200	-1.16577	3.09904	-3.39738	0.00210562	0.343893	-1.34523	Down
LOC102723704	-0.631004	3.7433	-3.40545	0.00206258	0.343893	-1.34525	Down
GPRC6A	-1.11312	3.79939	-3.3981	0.00210172	0.343893	-1.34616	Down
RP11-347D21.1	-0.460764	1.8513	-3.40204	0.00208067	0.343893	-1.3489	Down
SPSB4	-0.325476	2.27547	-3.39386	0.00212464	0.344538	-1.37173	Down
PIGO	-0.364791	5.59579	-3.36086	0.00231149	0.365645	-1.4307	Down
HP	-0.564808	5.21462	-3.3616	0.00230714	0.365645	-1.44286	Down
REXO4	-0.769622	4.75236	-3.35962	0.0023188	0.365645	-1.4441	Down
RP11-753A21.1	-0.598594	2.13413	-3.35414	0.00235142	0.36575	-1.4445	Down
ABPARTS	-1.8853	5.33634	-3.34847	0.00238562	0.368562	-1.4552	Down
AC011997.1	-0.317888	1.43973	-3.35693	0.00233475	0.365645	-1.4611	Down
RP11-475A13.2	-1.04933	1.84573	-3.34482	0.00240793	0.369512	-1.46285	Down
PP2D1	-1.5835	2.96229	-3.33274	0.00248308	0.373071	-1.48411	Down
LOC101927965	-1.16058	2.56787	-3.33197	0.00248796	0.373071	-1.48502	Down
CAMSAP1	-0.518491	5.36962	-3.33376	0.00247667	0.373071	-1.48614	Down
LTB4R2	-0.611995	2.57521	-3.32941	0.00250422	0.373071	-1.492	Down
BC045779	-0.505012	1.86849	-3.32674	0.00252128	0.373071	-1.49801	Down
POSTN	-0.725095	3.58076	-3.32554	0.00252902	0.373071	-1.50502	Down
SP5	-0.86392	3.9839	-3.32212	0.00255109	0.373915	-1.5074	Down
LEMD3	-0.448604	7.14109	-3.3147	0.00259966	0.37419	-1.52621	Down
SPIN3	-0.852907	3.39048	-3.31648	0.00258792	0.37419	-1.52732	Down
LOC101929144	-0.441824	2.083	-3.31433	0.00260206	0.37419	-1.52815	Down
PAQR3	-0.444468	1.99639	-3.31143	0.00262132	0.374603	-1.53691	Down
MME	-0.709275	1.60313	-3.28293	0.00281776	0.393372	-1.58948	Down
GABPB2	-0.402579	6.24462	-3.27929	0.00284384	0.393372	-1.59866	Down
NUMBL	-0.404088	2.31148	-3.27772	0.00285517	0.393372	-1.60004	Down
C16ORF82	-0.908839	2.86666	-3.27762	0.00285588	0.393372	-1.60219	Down
ACBD4	-0.789944	4.36767	-3.2725	0.00289317	0.395821	-1.61273	Down
PLA2G4C	-0.97262	3.36735	-3.27044	0.00290828	0.395821	-1.61406	Down
RRN3P3	-0.586018	4.35752	-3.25974	0.00298803	0.399158	-1.64391	Down
MED15P9	-0.411559	4.75661	-3.25848	0.00299754	0.399158	-1.64572	Down
C5ORF42	-0.665438	2.37672	-3.25915	0.0029925	0.399158	-1.64832	Down
MAGI2-AS2	-0.484871	1.81802	-3.25412	0.00303077	0.399158	-1.65356	Down
PTPRK	-0.962247	3.11126	-3.25109	0.003054	0.399158	-1.65775	Down
FGF16	-0.767937	3.38816	-3.25102	0.00305453	0.399158	-1.66162	Down
GTF2F2	-0.424673	5.74597	-3.24584	0.00309473	0.399158	-1.67107	Down
LINC00319	-0.724783	2.62211	-3.24153	0.00312856	0.399158	-1.68007	Down
ZNF443	-0.586156	5.04371	-3.2398	0.00314229	0.399158	-1.6827	Down
ADAM3A	-0.713722	4.31514	-3.24145	0.00312925	0.399158	-1.68531	Down
ICAM4	-0.525028	4.55292	-3.24061	0.0031359	0.399158	-1.68596	Down
KCNH1	-0.482466	1.75434	-3.23538	0.0031775	0.4014	-1.69158	Down
ZNF16	-0.417519	5.12897	-3.22912	0.00322805	0.402807	-1.7065	Down
ZNF250	-1.12525	3.84953	-3.22589	0.00325437	0.402807	-1.70969	Down
TOX3	-0.965274	1.92867	-3.22269	0.00328076	0.402807	-1.71599	Down
LOC101929040	-0.530948	2.28172	-3.21928	0.003309	0.402807	-1.72342	Down
LIPJ	-1.17039	2.44011	-3.21883	0.00331278	0.402807	-1.72351	Down
SERPINE1	-1.1955	3.06383	-3.21753	0.0033236	0.402807	-1.72567	Down
SNRK	-0.521362	4.84018	-3.21682	0.00332956	0.402807	-1.73003	Down
LOC154761	-0.83634	4.22654	-3.21365	0.00335626	0.403899	-1.73474	Down
LARS2	-1.45728	3.42603	-3.21066	0.00338155	0.404812	-1.74104	Down
BVES-AS1	-0.432905	1.66995	-3.20351	0.00344288	0.410008	-1.75783	Down
EGFL6	-0.788493	3.37532	-3.19641	0.00350485	0.415225	-1.77872	Down
ZRANB3	-0.347942	4.33288	-3.19234	0.00354089	0.417332	-1.78783	Down
BRWD1	-0.451801	5.10889	-3.18742	0.00358483	0.418526	-1.78934	Down
EPS8L3	-0.488891	4.91864	-3.18711	0.00358763	0.418526	-1.79095	Down
AURKA	-0.631859	4.26388	-3.18073	0.00364553	0.423122	-1.80534	Down
N4BP2L1	-0.302403	1.6515	-3.17484	0.00369972	0.424303	-1.8167	Down
KNCN	-0.785687	3.313	-3.17294	0.00371742	0.424303	-1.82035	Down
SH2D3C	-0.534546	6.01922	-3.16414	0.00380019	0.424303	-1.83876	Down
FCGR3A	-0.784579	8.45965	-3.16235	0.00381727	0.424303	-1.84673	Down
ZNF718	-0.611714	3.56071	-3.16037	0.00383619	0.424303	-1.84986	Down
IER5L	-1.18621	3.37661	-3.15666	0.003872	0.424303	-1.85174	Down
SLC6A18	-1.17622	3.0925	-3.15626	0.0038759	0.424303	-1.85248	Down
LRRC8E	-0.865595	3.39378	-3.15305	0.00390707	0.424303	-1.85972	Down
SAA3P	-1.05669	3.75536	-3.15176	0.00391974	0.424303	-1.86177	Down
PIK3C2B	-0.703603	5.49515	-3.15004	0.00393665	0.424303	-1.86553	Down
C17ORF104	-1.07342	1.94658	-3.14916	0.00394534	0.424303	-1.86712	Down
SLFN13	-1.15853	3.6248	-3.14834	0.00395339	0.424303	-1.86891	Down
CNTNAP3P2	-0.906132	2.98661	-3.14692	0.00396739	0.424303	-1.87225	Down
PPBPP2	-0.438435	2.1883	-3.14447	0.00399182	0.424303	-1.87813	Down
C16ORF59	-0.646605	2.74471	-3.13958	0.00404081	0.424303	-1.88729	Down
LINC00959	-0.442888	5.25364	-3.13969	0.00403972	0.424303	-1.88777	Down
LINGO3	-0.53793	5.49927	-3.13982	0.00403841	0.424303	-1.88884	Down
BCL6B	-0.546974	5.66281	-3.13674	0.00406959	0.424303	-1.89406	Down
BC069804	-0.628302	3.89422	-3.13628	0.00407424	0.424303	-1.8972	Down
ODF1	-0.389955	5.27912	-3.13642	0.00407281	0.424303	-1.89786	Down
SNHG17	-0.568402	5.87748	-3.13488	0.00408849	0.424303	-1.89914	Down
NOP16	-0.540813	5.49047	-3.13365	0.00410107	0.424303	-1.8994	Down
FAM188B	-0.560999	3.03257	-3.12486	0.00419194	0.43029	-1.9208	Down
RP11-67L3.4	-0.912421	3.66553	-3.12094	0.0042331	0.43029	-1.92568	Down
SUGP2	-0.550192	4.45919	-3.12084	0.00423421	0.43029	-1.93411	Down
KBTBD6	-0.866924	3.31891	-3.11542	0.00429179	0.431752	-1.9371	Down
NYAP2	-0.993104	4.62159	-3.11216	0.00432669	0.431752	-1.94461	Down
ERVK3-2	-1.00199	3.30122	-3.10656	0.00438741	0.431752	-1.95568	Down
C6ORF203	-0.467167	5.3173	-3.10459	0.00440902	0.431752	-1.95993	Down
RP11-498C9.15	-0.399132	4.61642	-3.10622	0.00439115	0.431752	-1.96341	Down
ZNF449	-0.448039	5.37432	-3.09765	0.00448576	0.434952	-1.97379	Down
LOC101928833	-0.933311	3.13101	-3.09733	0.00448934	0.434952	-1.97404	Down
SUOX	-0.600788	5.29104	-3.09329	0.00453462	0.437485	-1.98291	Down
TCF21	-0.614148	4.15951	-3.088	0.00459459	0.437731	-1.99394	Down
WDR38	-0.405509	2.39287	-3.08112	0.00467366	0.441584	-2.00878	Down
ERMARD	-0.330542	6.21013	-3.07877	0.00470094	0.441872	-2.01451	Down
AMPD1	-0.730055	3.42878	-3.07533	0.0047413	0.441872	-2.0191	Down
ESYT1	-0.525696	6.78237	-3.074	0.0047569	0.441872	-2.02238	Down
POPDC3	-0.484471	2.73113	-3.07567	0.00473726	0.441872	-2.02657	Down
HSD17B6	-0.613274	2.4034	-3.0711	0.00479118	0.441872	-2.02839	Down
NEDD1	-0.397054	4.91423	-3.06906	0.00481553	0.441891	-2.0335	Down
MTBP	-0.925243	2.17398	-3.06611	0.00485085	0.441891	-2.038	Down
ZNF57	-0.372819	4.70136	-3.05916	0.00493504	0.447776	-2.05214	Down
RP11-420K14.2	-1.11667	3.87998	-3.04937	0.00505594	0.453503	-2.07188	Down
ADAMTS19	-0.473449	1.7758	-3.0502	0.00504559	0.453503	-2.07192	Down
SLC2A1-AS1	-0.554893	3.52368	-3.04924	0.00505765	0.453503	-2.07218	Down
SCART1	-1.04402	3.998	-3.04596	0.0050988	0.454787	-2.07949	Down
BCAS4	-0.98963	3.35646	-3.03653	0.00521895	0.454787	-2.0981	Down
HSPA4L	-1.01954	2.84679	-3.03524	0.00523558	0.454787	-2.10067	Down
ZNF431	-0.4452	5.50173	-3.03515	0.00523671	0.454787	-2.10069	Down
KIAA1755	-0.554849	2.2212	-3.03378	0.00525448	0.454787	-2.1043	Down
AKT2	-1.0742	3.6507	-3.03227	0.00527404	0.454787	-2.10656	Down
DMKN	-0.509657	4.30363	-3.03122	0.00528773	0.454787	-2.10883	Down
TAAR5	-0.58544	2.84756	-3.02963	0.00530847	0.454787	-2.11191	Down
ST6GALNAC6	-0.455422	2.71746	-3.02882	0.0053191	0.454787	-2.11396	Down
NGB	-0.922006	3.74522	-3.02864	0.00532142	0.454787	-2.11424	Down
GPRASP1	-0.627247	3.97874	-3.02747	0.00533683	0.454787	-2.11664	Down
WDR3	-0.899521	2.91507	-3.02712	0.00534149	0.454787	-2.11705	Down
LOC102725263	-0.30465	5.68606	-3.02644	0.00535043	0.454787	-2.11891	Down
GPR143	-0.802527	2.79249	-3.02443	0.00537705	0.455082	-2.12254	Down
LOC286370	-0.432792	4.25339	-3.02094	0.00542344	0.455082	-2.12966	Down
SLC22A5	-0.383999	5.21478	-3.01722	0.00547333	0.455082	-2.13776	Down
FLJ13773	-0.588096	3.66735	-3.01796	0.00546341	0.455082	-2.13791	Down
CNBD2	-0.457486	2.92671	-3.00804	0.00559842	0.46011	-2.15766	Down
MTUS1	-0.894128	3.92508	-3.0063	0.00562241	0.46011	-2.15914	Down
ZNF585B	-0.426696	5.22451	-3.00525	0.00563692	0.46011	-2.16098	Down
TECTB	-0.750758	4.84739	-3.00474	0.005644	0.46011	-2.16277	Down
IGHV1-69	-0.750245	2.48989	-3.00399	0.00565454	0.46011	-2.1636	Down
ZNF623	-0.362156	5.68284	-2.99871	0.0057283	0.46446	-2.1751	Down
RP11-483I13.5	-0.673834	5.02144	-2.99561	0.00577215	0.464799	-2.18045	Down
ARMCX4	-1.3007	3.11215	-2.99453	0.00578754	0.464799	-2.18381	Down
RUNDC3B	-1.02255	2.45924	-2.99411	0.00579348	0.464799	-2.18491	Down
INTS10	-0.700113	4.16234	-2.99015	0.00585009	0.465047	-2.19142	Down
TUBB2B	-0.737658	3.85766	-2.98894	0.00586752	0.465047	-2.19385	Down
GABRB1	-0.933981	2.90041	-2.98849	0.005874	0.465047	-2.19451	Down
NT5C1B-RDH14	-0.438544	5.76076	-2.98594	0.00591085	0.465047	-2.19984	Down
CLSTN1	-0.397598	7.30887	-2.98469	0.0059289	0.465047	-2.20248	Down
MAN1A2	-1.07849	3.7761	-2.98364	0.00594428	0.465047	-2.20466	Down
AC009120.6	-0.373152	4.69722	-2.9809	0.00598428	0.465047	-2.20991	Down
LOC100507389	-0.621009	4.66238	-2.97723	0.00603848	0.465656	-2.21823	Down
CDC7	-0.475163	4.9453	-2.97524	0.00606786	0.465656	-2.22101	Down
OR10D1P	-0.505222	2.04782	-2.97387	0.00608827	0.465656	-2.22411	Down
TMPRSS5	-0.541861	3.08407	-2.97043	0.00613985	0.465656	-2.23089	Down
RNU2-22P	-1.02242	1.98648	-2.96946	0.00615443	0.465656	-2.23298	Down
FEN1	-1.1483	4.09198	-2.96959	0.00615242	0.465656	-2.23425	Down
LOC101929239	-0.869924	2.33926	-2.9681	0.00617495	0.465656	-2.23705	Down
LOC102723722	-0.605065	2.97704	-2.96619	0.00620397	0.465656	-2.23907	Down
PKP3	-0.577458	4.68632	-2.96569	0.00621146	0.465656	-2.24016	Down
KHDC1L	-0.569571	1.66359	-2.96269	0.00625729	0.466312	-2.24661	Down
KHDC3L	-0.512206	1.86182	-2.96245	0.006261	0.466312	-2.2467	Down
RGS7BP	-1.09922	2.23869	-2.95883	0.00631669	0.467716	-2.25471	Down
TOR1AIP2	-0.463254	4.64571	-2.95856	0.00632076	0.467716	-2.25524	Down
LOC101929687	-0.626733	4.72328	-2.9555	0.00636825	0.46971	-2.26019	Down
SPAG5	-0.456204	5.15934	-2.95364	0.0063973	0.470335	-2.26468	Down
BC036308	-1.09923	2.94161	-2.94781	0.00648903	0.471021	-2.27589	Down
DYDC2	-1.1048	2.84138	-2.9484	0.00647979	0.471021	-2.27592	Down
CKM	-0.644048	2.42487	-2.94102	0.00659753	0.475876	-2.28942	Down
LOC101928443	-1.01651	3.79768	-2.94174	0.00658592	0.475876	-2.29053	Down
KCNMA1	-0.770768	3.15397	-2.92978	0.00678077	0.484583	-2.31152	Down
PLEKHH1	-0.495485	3.54568	-2.92841	0.00680348	0.484583	-2.3138	Down
FAM171A1	-0.318586	5.70278	-2.9279	0.00681197	0.484583	-2.31587	Down
DDB2	-0.440622	5.18748	-2.92437	0.00687082	0.484583	-2.32225	Down
FANCG	-0.758653	4.75217	-2.92269	0.006899	0.484583	-2.32719	Down
SERPINB5	-1.03082	2.96712	-2.92365	0.00688283	0.484583	-2.32733	Down
SLC26A9	-0.677696	4.11863	-2.92209	0.00690899	0.484583	-2.32745	Down
IGFL2	-0.294995	2.25609	-2.91892	0.00696249	0.486842	-2.33468	Down
GLS	-0.371375	5.34274	-2.90856	0.00714006	0.492861	-2.35395	Down
RNF212	-0.481323	2.68786	-2.9079	0.00715157	0.492861	-2.35464	Down
C6ORF195	-1.01883	2.69975	-2.90846	0.00714189	0.492861	-2.35659	Down
RGN	-0.770063	3.19532	-2.90722	0.00716336	0.492861	-2.35766	Down
LOC102725408	-0.444529	1.63537	-2.90749	0.00715874	0.492861	-2.35797	Down
FGFR1OP2	-1.2276	2.41389	-2.90639	0.00717791	0.492861	-2.35996	Down
LOC285500	-1.15778	2.24585	-2.90344	0.00722948	0.494916	-2.36585	Down
KIF21A	-1.26286	2.57829	-2.89871	0.00731303	0.49677	-2.37494	Down
PROX1-AS1	-0.336578	1.06487	-2.897	0.00734346	0.49677	-2.377	Down
BC069756	-0.360359	4.77328	-2.8933	0.00740953	0.497501	-2.38382	Down
IGK	-0.934445	5.82667	-2.8917	0.00743832	0.497501	-2.38593	Down
SBK1	-0.798119	4.52858	-2.89208	0.00743154	0.497501	-2.3862	Down
VILL	-0.716103	3.67089	-2.89131	0.00744545	0.497501	-2.38783	Down
INSRR	-0.501496	2.77059	-2.89033	0.00746307	0.497501	-2.39139	Down
BLOC1S3	-0.383953	5.65062	-2.88382	0.00758177	0.49853	-2.40152	Down
ZNF41	-0.811259	3.50239	-2.88405	0.00757754	0.49853	-2.40344	Down
ZWINT	-0.500464	5.39996	-2.88446	0.00756999	0.49853	-2.40416	Down
REG1A	-1.36989	3.35618	-2.8837	0.00758406	0.49853	-2.40622	Down
MCHR1	-0.361671	1.87871	-2.87513	0.00774302	0.507031	-2.41924	Down
MYH1	-0.960362	2.47024	-2.87416	0.00776124	0.507031	-2.42424	Down
PTPLAD1	-0.477973	4.76562	-2.86759	0.0078855	0.511722	-2.43423	Down
LOC102724718	-0.648483	1.84988	-2.86426	0.00794916	0.511722	-2.44303	Down
CCDC167	-0.719946	4.46622	-2.86419	0.00795056	0.511722	-2.44349	Down
AREL1	-0.678676	3.95507	-2.86223	0.00798822	0.511722	-2.44368	Down
LOC100130428	-0.421043	4.92785	-2.86278	0.00797772	0.511722	-2.44406	Down
C17ORF59	-0.438226	3.04944	-2.85985	0.00803425	0.511722	-2.44987	Down
CTD-2537I9.5	-1.13109	3.44795	-2.85925	0.00804589	0.511722	-2.45261	Down
PRSS50	-0.678574	4.73143	-2.85929	0.00804515	0.511722	-2.45288	Down
TSSK4	-0.561732	4.74048	-2.85869	0.00805685	0.511722	-2.45304	Down
PER4	-0.725506	2.26639	-2.85253	0.00817743	0.513978	-2.46474	Down
LAX1	-0.364427	5.37009	-2.85177	0.00819239	0.513978	-2.46574	Down
FA2H	-0.557684	4.14883	-2.85001	0.00822724	0.513978	-2.47033	Down
PP12719	-0.79919	4.65322	-2.85012	0.00822518	0.513978	-2.47191	Down
MOCS2	-0.473781	5.38115	-2.84752	0.00827689	0.514327	-2.47616	Down
TRIM35	-0.400895	5.08284	-2.8474	0.00827928	0.514327	-2.47715	Down
CCL1	-0.322147	1.92725	-2.84126	0.00840273	0.514327	-2.48609	Down
G6PC	-0.734019	5.21659	-2.84223	0.00838303	0.514327	-2.48706	Down
LCN1	-1.01283	2.75189	-2.84194	0.00838891	0.514327	-2.48709	Down
CCNA2	-0.719659	3.96256	-2.83765	0.00847608	0.514327	-2.49153	Down
BC015774	-0.801713	3.64125	-2.83794	0.00847005	0.514327	-2.49177	Down
MCOLN3	-0.674976	2.26482	-2.83767	0.00847571	0.514327	-2.49413	Down
MRGPRF	-0.908334	2.85924	-2.83466	0.00853719	0.514327	-2.50247	Down
RCCD1	-0.429378	5.59707	-2.83144	0.00860362	0.514327	-2.50762	Down
MOS	-0.425351	4.25327	-2.82608	0.00871513	0.514327	-2.5123	Down
PIK3R5	-0.342055	6.48001	-2.8267	0.00870226	0.514327	-2.51505	Down
GPRC5D	-0.587367	4.58593	-2.82428	0.008753	0.514327	-2.51651	Down
RP11-127B20.2	-0.356495	4.93033	-2.82377	0.00876375	0.514327	-2.51923	Down
PGM5-AS1	-0.324419	2.42492	-2.82099	0.00882247	0.514327	-2.52241	Down
UBL4B	-0.494981	2.53121	-2.82405	0.00875793	0.514327	-2.52403	Down
AV8S2	-0.802349	3.71827	-2.82353	0.00876879	0.514327	-2.52543	Down
NOB1	-0.357031	6.52126	-2.81972	0.00884938	0.514327	-2.52867	Down
PINK1-AS	-0.764148	3.48555	-2.81958	0.00885229	0.514327	-2.52964	Down
LDOC1L	-0.440471	6.29488	-2.81855	0.00887439	0.514327	-2.52977	Down
CLDND2	-0.785265	4.3392	-2.82009	0.00884146	0.514327	-2.53015	Down
FAM174B	-0.502881	3.42186	-2.81805	0.00888497	0.514327	-2.53033	Down
VANGL1	-0.443595	4.78793	-2.81951	0.00885381	0.514327	-2.53147	Down
RP11-457I16.2	-0.477976	4.63534	-2.81688	0.00890986	0.514327	-2.53245	Down
DACT3-AS1	-0.730958	3.36887	-2.81636	0.00892104	0.514327	-2.53775	Down
NOP9	-0.564002	4.28281	-2.81284	0.00899664	0.514327	-2.54339	Down
LINC01364	-0.747387	2.50311	-2.81086	0.00903958	0.514327	-2.54764	Down
PEX11G	-0.529386	4.20315	-2.80744	0.00911396	0.514327	-2.54975	Down
DAPK3	-0.465894	4.82508	-2.80817	0.00909799	0.514327	-2.54988	Down
LOC100996583	-0.556707	4.10947	-2.80565	0.00915326	0.514327	-2.55422	Down
ZNF44	-0.472534	5.21759	-2.80399	0.00918962	0.514327	-2.5577	Down
LOC100287728	-0.646198	3.48764	-2.8053	0.00916088	0.514327	-2.55854	Down
GDF3	-0.613504	4.47	-2.80452	0.00917797	0.514327	-2.55893	Down
NR2F2	-0.577698	2.17754	-2.80273	0.0092174	0.514327	-2.5618	Down
CASC18	-0.564989	3.89998	-2.79951	0.00928876	0.514327	-2.5667	Down
LAMB4	-0.477409	3.84414	-2.79558	0.00937666	0.514327	-2.57201	Down
IGLL3P	-0.633656	7.58094	-2.79711	0.00934245	0.514327	-2.573	Down
ZNF439	-0.921232	2.66109	-2.79787	0.00932534	0.514327	-2.5752	Down
MAPK13	-0.332948	5.41959	-2.79401	0.00941192	0.514327	-2.57666	Down
LOC101927256	-0.702748	3.55193	-2.79533	0.00938225	0.514327	-2.57882	Down
BEX5	-0.491064	2.6015	-2.79378	0.00941713	0.514327	-2.57917	Down
LINC00312	-0.599109	4.78466	-2.79464	0.00939782	0.514327	-2.58116	Down
CEP76	-0.822336	2.58926	-2.79198	0.00945781	0.514327	-2.58362	Down
RPL39L	-0.775557	3.81965	-2.79077	0.00948508	0.514327	-2.58774	Down
PTRF	-0.40769	4.7218	-2.78654	0.00958156	0.514327	-2.58981	Down
UPK1A	-0.875184	3.50828	-2.78749	0.00955992	0.514327	-2.5931	Down
CSPG4P5	-0.363702	1.96167	-2.78351	0.00965124	0.514327	-2.60108	Down
SP4	-0.888764	3.16929	-2.7831	0.00966078	0.514327	-2.60251	Down
LOC286238	-0.543073	4.79389	-2.78048	0.00972139	0.514327	-2.60453	Down
LOC285556	-0.372241	1.51041	-2.78047	0.00972165	0.514327	-2.60467	Down
ATP10B	-0.504867	4.72352	-2.77997	0.00973326	0.514327	-2.60632	Down
B3GALNT1	-0.607665	1.0569	-2.78047	0.00972159	0.514327	-2.60766	Down
LOC100132167	-0.730123	3.92975	-2.78	0.00973257	0.514327	-2.6085	Down
RASA3	-0.602362	5.76981	-2.78016	0.0097287	0.514327	-2.60948	Down
NPPA	-0.322754	6.23169	-2.77673	0.00980872	0.514327	-2.61143	Down
ZNF202	-0.369702	5.54085	-2.77489	0.00985186	0.514327	-2.61306	Down
LOC101929584	-0.59402	2.67168	-2.77926	0.00974962	0.514327	-2.61354	Down
CASKIN1	-0.512276	2.53345	-2.77706	0.00980093	0.514327	-2.61451	Down
STATH	-0.418592	4.01071	-2.77575	0.00983161	0.514327	-2.61544	Down
DTNB	-0.442377	2.53607	-2.77487	0.0098524	0.514327	-2.62101	Down
GPR111	-0.391157	1.99524	-2.76885	0.0099948	0.515868	-2.62254	Down
ASPN	-0.600673	3.75172	-2.77179	0.00992506	0.515868	-2.62262	Down
FAM131C	-0.471637	3.15282	-2.76932	0.00998368	0.515868	-2.6244	Down
IGHG1	-1.1486	9.29581	-2.76955	0.00997822	0.515868	-2.62842	Down
CELA3A	-0.587313	3.83393	-2.76659	0.010049	0.515868	-2.63031	Down
DCAF17	-0.538408	3.97322	-2.76777	0.0100207	0.515868	-2.63265	Down
RP11-1109F11.5	-0.529962	3.84595	-2.76417	0.0101071	0.515868	-2.63816	Down
LOC101929550	-0.533185	4.6776	-2.75943	0.0102218	0.518229	-2.64388	Down
RRM2	-0.425294	5.60533	-2.75955	0.0102187	0.518229	-2.64402	Down
TTC39A	-0.49368	4.10047	-2.75634	0.0102972	0.519535	-2.64757	Down
STXBP5-AS1	-0.390472	4.13113	-2.75558	0.0103157	0.519535	-2.64985	Down
OLAH	-0.478847	3.68374	-2.758	0.0102565	0.518837	-2.65004	Down
ZSCAN16-AS1	-0.532366	3.58732	-2.75275	0.0103855	0.521899	-2.6576	Down
CUZD1	-0.431802	4.27273	-2.74884	0.0104824	0.524466	-2.66337	Down
LOC100506411	-0.480725	4.82585	-2.74944	0.0104676	0.524466	-2.66817	Down
HTR3C	-0.611332	3.34162	-2.74686	0.010532	0.524583	-2.66838	Down
TIMM8A	-0.679129	3.82389	-2.74718	0.0105239	0.524583	-2.66976	Down
SPERT	-0.784198	2.23085	-2.74533	0.0105704	0.524583	-2.675	Down
NKD1	-0.616616	2.77665	-2.74481	0.0105833	0.524583	-2.6783	Down
GCN1L1	-0.377334	6.40917	-2.74305	0.0106276	0.524583	-2.68122	Down
C18ORF12	-0.578999	3.78768	-2.742	0.0106544	0.524583	-2.68265	Down
GLI1	-0.97613	4.00402	-2.74243	0.0106435	0.524583	-2.68424	Down
SLC9A3R2	-0.607098	3.80862	-2.73694	0.010783	0.524583	-2.68479	Down
CLDN4	-0.510195	3.21841	-2.7382	0.0107509	0.524583	-2.68535	Down
BRI3BP	-0.315673	7.201	-2.73532	0.0108246	0.525487	-2.68808	Down
ABCC4	-0.785821	5.2898	-2.73727	0.0107747	0.524583	-2.6889	Down
HRK	-0.909352	3.14425	-2.73848	0.0107437	0.524583	-2.68953	Down
TNAP	-0.464961	3.22077	-2.73345	0.0108727	0.526702	-2.69002	Down
STAM2	-0.91754	3.60034	-2.73883	0.0107349	0.524583	-2.69139	Down
SIN3B	-0.384597	5.99702	-2.73054	0.010948	0.528116	-2.69895	Down
GPC2	-0.539295	5.12415	-2.73082	0.0109408	0.528116	-2.70087	Down
GPC3	-0.528441	4.36968	-2.72634	0.0110576	0.528935	-2.70833	Down
RALGAPB	-0.328005	6.53659	-2.72817	0.0110098	0.528863	-2.70904	Down
BATF3	-0.476116	5.95212	-2.72717	0.0110357	0.528935	-2.7114	Down
ACTL7A	-0.340562	2.37165	-2.72196	0.0111729	0.53115	-2.71432	Down
RP11-5C23.2	-0.790879	3.03502	-2.72193	0.0111736	0.53115	-2.71683	Down
C1ORF43	-0.933043	2.86765	-2.72379	0.0111246	0.531031	-2.71735	Down
ACAD8	-0.277933	5.89728	-2.72012	0.0112216	0.53233	-2.71824	Down
HFE2	-0.650816	3.51461	-2.71659	0.0113158	0.534639	-2.72762	Down
PDCD5	-0.493635	4.85961	-2.71212	0.0114361	0.534639	-2.73003	Down
C16ORF45	-0.400018	6.10661	-2.71402	0.0113846	0.534639	-2.73107	Down
ZNF568	-0.53117	2.3259	-2.71047	0.0114808	0.534639	-2.73596	Down
SPATA16	-0.891847	3.97655	-2.71426	0.0113784	0.534639	-2.73794	Down
RIIAD1	-0.418613	4.68125	-2.70626	0.0115956	0.536131	-2.74163	Down
ERO1LB	-0.40344	5.86116	-2.70518	0.0116253	0.536131	-2.74649	Down
CXCR6	-0.529704	3.67337	-2.7056	0.0116136	0.536131	-2.74778	Down
FLOT1	-0.841671	3.92885	-2.70733	0.0115661	0.536131	-2.74875	Down
GFOD2	-0.50476	4.83424	-2.70462	0.0116405	0.536131	-2.74915	Down
HHLA1	-0.3506	3.46887	-2.7023	0.0117046	0.536131	-2.75157	Down
GUSBP11	-0.514909	8.483	-2.70361	0.0116684	0.536131	-2.75203	Down
CDKN2AIPNL	-0.39284	4.3639	-2.69872	0.0118039	0.537314	-2.75664	Down
LOC283693	-0.542556	4.8124	-2.70243	0.0117009	0.536131	-2.75786	Down
PDILT	-0.319185	1.64119	-2.69784	0.0118284	0.537314	-2.75972	Down
LOC101928401	-0.759412	2.27338	-2.70134	0.0117311	0.536131	-2.76082	Down
STRN	-0.46267	4.67809	-2.69729	0.0118437	0.537314	-2.76568	Down
LINC01278	-0.464375	2.42839	-2.69533	0.0118985	0.537666	-2.7678	Down
HMGB1P12	-0.826836	3.35761	-2.69609	0.0118773	0.537666	-2.77196	Down
ABHD15	-0.607632	4.7892	-2.69109	0.0120181	0.539872	-2.78063	Down
PCDHGA8	-0.971094	3.89363	-2.69262	0.0119749	0.53899	-2.7822	Down
FBXO39	-0.567204	4.10615	-2.68722	0.0121282	0.542683	-2.78414	Down
RP11-313C4.1	-0.707028	4.22994	-2.68394	0.0122221	0.543693	-2.78833	Down
TAAR8	-0.775078	2.97861	-2.68428	0.0122125	0.543693	-2.7909	Down
CD1B	-0.593107	2.77682	-2.6802	0.0123302	0.546474	-2.79858	Down
AK7	-0.51502	2.21061	-2.67829	0.0123858	0.547272	-2.79877	Down
CLDN18	-0.446987	4.6891	-2.67586	0.0124567	0.547272	-2.80123	Down
SLC25A4	-0.647633	4.72843	-2.68013	0.0123324	0.546474	-2.80199	Down
HMP19	-0.699934	2.97951	-2.67459	0.012494	0.547272	-2.80714	Down
RPL10	-0.417788	4.71598	-2.6753	0.0124733	0.547272	-2.80827	Down
HYDIN2	-0.870685	2.70183	-2.67666	0.0124335	0.547272	-2.80888	Down
CYP2B6	-0.728354	2.46497	-2.67232	0.0125608	0.547597	-2.81503	Down
RRAS2	-0.825136	2.42084	-2.67139	0.0125885	0.547597	-2.81648	Down
LOC101927287	-0.67722	3.86505	-2.66967	0.0126394	0.547597	-2.81678	Down
RMDN2	-0.387756	5.26281	-2.66971	0.0126383	0.547597	-2.81973	Down
JAKMIP3	-0.634447	2.04155	-2.66969	0.0126386	0.547597	-2.82214	Down
WDR24	-0.810264	3.2951	-2.66896	0.0126606	0.547597	-2.82291	Down
SLC38A1	-0.553822	6.30706	-2.66428	0.0128003	0.547597	-2.82427	Down
BC065766	-0.495289	4.23661	-2.666	0.0127487	0.547597	-2.825	Down
LOC283674	-0.541561	2.46307	-2.66466	0.0127889	0.547597	-2.82945	Down
LOC100287098	-0.828651	4.54164	-2.66392	0.012811	0.547597	-2.83296	Down
ZBTB46	-0.560035	4.30741	-2.66226	0.012861	0.548633	-2.83569	Down
LOC100505817	-0.711135	3.16947	-2.66067	0.0129092	0.549304	-2.83842	Down
RP11-274B18.4	-0.476185	4.25016	-2.65972	0.0129379	0.549304	-2.8407	Down
OR2H1	-0.835081	3.14327	-2.65928	0.0129515	0.549304	-2.84155	Down
DPH7	-0.457466	5.47709	-2.65857	0.0129729	0.549304	-2.84314	Down
AC017104.6	-0.544103	3.72084	-2.65355	0.0131266	0.552745	-2.84799	Down
RP11-369C8.1	-0.812896	3.05826	-2.65357	0.0131259	0.552745	-2.85094	Down
SNORA65	-0.477666	4.41332	-2.65122	0.0131985	0.553732	-2.85557	Down
CTTNBP2NL	-0.474618	5.17959	-2.65134	0.0131948	0.553732	-2.85858	Down
TNPO2	-0.387075	2.145	-2.64571	0.0133698	0.556833	-2.86576	Down
IVL	-0.995846	4.09458	-2.64575	0.0133686	0.556833	-2.86592	Down
ACAD9	-0.301255	6.41079	-2.64151	0.0135019	0.557449	-2.86738	Down
ZNF442	-0.928869	2.89607	-2.64228	0.0134775	0.557449	-2.8779	Down
CYB5RL	-0.463241	2.16204	-2.63982	0.0135553	0.557449	-2.87886	Down
SGCA	-0.426283	2.09308	-2.63644	0.0136627	0.559016	-2.8829	Down
DBIL5P2	-0.315999	2.96922	-2.62397	0.0140663	0.571796	-2.89449	Down
PPP4R1L	-0.936088	3.67604	-2.62741	0.0139538	0.56974	-2.90361	Down
PTGER1	-1.06673	2.64935	-2.62431	0.0140553	0.571796	-2.90929	Down
GS1-164F24.1	-0.466816	2.96113	-2.62007	0.0141949	0.57284	-2.90967	Down
CYS1	-0.601971	2.03198	-2.61879	0.0142373	0.57284	-2.91176	Down
AMOTL2	-0.528448	2.24624	-2.62085	0.0141692	0.57284	-2.91528	Down
PRORSD1P	-0.558068	2.28237	-2.61547	0.0143478	0.57284	-2.92009	Down
TRNT1	-0.45221	5.21336	-2.6157	0.0143402	0.57284	-2.92228	Down
LRCH3	-0.493421	5.42989	-2.61534	0.014352	0.57284	-2.9241	Down
RASSF6	-1.00761	3.37116	-2.61705	0.014295	0.57284	-2.92446	Down
PCED1B-AS1	-0.649807	3.77726	-2.61381	0.0144032	0.57284	-2.92513	Down
PPAP2B	-0.496636	1.98157	-2.61375	0.0144055	0.57284	-2.92652	Down
LOC101927123	-0.348146	4.75935	-2.60945	0.0145504	0.57425	-2.92705	Down
LOC101929454	-0.83447	2.90647	-2.61482	0.0143696	0.57284	-2.92716	Down
PHAX	-0.344128	5.88353	-2.61032	0.0145208	0.57425	-2.93554	Down
TRIM52	-0.290927	5.78604	-2.60437	0.0147231	0.577434	-2.93684	Down
LINC00290	-1.18505	2.61413	-2.61024	0.0145234	0.57425	-2.93706	Down
NCOA7	-0.550177	3.68386	-2.60878	0.0145729	0.57425	-2.93752	Down
RP1-135L22.1	-0.413309	4.43638	-2.60776	0.0146076	0.57425	-2.93958	Down
WDPCP	-0.42466	4.79309	-2.60212	0.0148006	0.577802	-2.94639	Down
CSF3	-0.477745	2.34429	-2.59969	0.0148841	0.577802	-2.95164	Down
GPR157	-0.510957	4.04606	-2.60022	0.0148658	0.577802	-2.95181	Down
B3GALT5	-0.747653	3.04427	-2.60079	0.0148461	0.577802	-2.95224	Down
GNGT1	-0.684106	2.03152	-2.60003	0.0148726	0.577802	-2.95519	Down
RRP15	-0.999383	3.23571	-2.60029	0.0148635	0.577802	-2.95596	Down
ZSWIM8	-0.410235	6.37095	-2.5962	0.0150053	0.581129	-2.96072	Down
TMEM182	-0.947178	2.99602	-2.59316	0.0151115	0.583657	-2.96569	Down
CD2BP2	-0.49117	6.16714	-2.58895	0.0152598	0.584782	-2.96608	Down
WFDC3	-0.815552	3.61886	-2.59134	0.0151756	0.584488	-2.96948	Down
CPA1	-0.646379	2.7479	-2.58449	0.0154186	0.584782	-2.97096	Down
BC045791	-1.10291	2.48261	-2.5911	0.0151842	0.584488	-2.9719	Down
DLL1	-0.271304	1.57061	-2.58114	0.0155385	0.584782	-2.97303	Down
LCMT2	-0.43511	5.62847	-2.58703	0.015328	0.584782	-2.9732	Down
LRRC71	-0.62988	2.40857	-2.58737	0.0153158	0.584782	-2.97769	Down
BRIP1	-0.739855	1.84427	-2.58367	0.0154477	0.584782	-2.9778	Down
TUBAL3	-0.622472	3.3097	-2.58003	0.0155786	0.584782	-2.98196	Down
MAP4K1	-0.400787	5.42633	-2.58296	0.0154732	0.584782	-2.98213	Down
ARHGAP27	-0.421259	4.75616	-2.58343	0.0154564	0.584782	-2.98475	Down
SALL2	-0.627083	4.8213	-2.58263	0.015485	0.584782	-2.9862	Down
TUBGCP3	-0.324591	5.30023	-2.57823	0.0156438	0.584782	-2.98707	Down
NBEAP1	-0.306822	1.27601	-2.57293	0.0158368	0.584782	-2.98833	Down
APLP1	-0.382598	2.07936	-2.58175	0.0155167	0.584782	-2.98896	Down
DEPTOR	-0.591333	4.46162	-2.58072	0.0155538	0.584782	-2.9894	Down
ZKSCAN2	-0.425065	5.21593	-2.5754	0.0157465	0.584782	-2.99168	Down
KCNA5	-0.308759	2.32736	-2.57008	0.0159414	0.584782	-2.99387	Down
ZNF717	-0.908753	3.79255	-2.57636	0.0157116	0.584782	-2.99693	Down
ZNF324B	-0.522822	4.73198	-2.57331	0.015823	0.584782	-2.99855	Down
CEP55	-0.824602	2.92669	-2.57331	0.0158229	0.584782	-3.00027	Down
BTN2A3P	-0.600077	3.00761	-2.57262	0.015848	0.584782	-3.0077	Down
MORN1	-0.334065	4.82604	-2.56744	0.0160389	0.584782	-3.00782	Down
HOXA-AS2	-0.423421	1.42528	-2.56625	0.0160832	0.584782	-3.01035	Down
SFXN2	-0.396295	4.78639	-2.56373	0.0161769	0.584782	-3.01144	Down
DGCR2	-0.506354	3.35217	-2.56589	0.0160965	0.584782	-3.01201	Down
MFSD4	-0.938867	2.76792	-2.56678	0.0160634	0.584782	-3.01365	Down
LOXL1	-0.361351	2.24114	-2.5654	0.0161149	0.584782	-3.01541	Down
SRRM2-AS1	-0.415326	2.97464	-2.56011	0.016313	0.584782	-3.01739	Down
BNIPL	-0.558078	2.42468	-2.56006	0.0163145	0.584782	-3.02095	Down
TMEM130	-0.316817	1.76751	-2.56064	0.016293	0.584782	-3.02271	Down
GPRIN2	-0.473633	2.12126	-2.56379	0.016175	0.584782	-3.02454	Down
ZNF304	-0.488671	4.99623	-2.56078	0.0162874	0.584782	-3.0259	Down
ERC2-IT1	-0.414921	4.64065	-2.55891	0.0163581	0.584782	-3.02683	Down
TRPM4	-0.366977	2.77322	-2.55294	0.0165849	0.584782	-3.03193	Down
NHLH2	-0.371731	1.77502	-2.55471	0.0165173	0.584782	-3.03417	Down
PRSS1	-0.69381	3.11749	-2.55517	0.0164997	0.584782	-3.03526	Down
PUM1	-0.309825	7.60552	-2.55019	0.0166903	0.584782	-3.03539	Down
DEFA5	-0.417483	4.08974	-2.55002	0.0166967	0.584782	-3.03617	Down
GTSF1	-0.290639	5.4748	-2.55772	0.0164031	0.584782	-3.03704	Down
IREB2	-0.445362	4.42918	-2.55278	0.0165911	0.584782	-3.03741	Down
RBM4B	-0.487916	5.53408	-2.55191	0.0166244	0.584782	-3.03794	Down
CELSR1	-1.15757	3.34677	-2.55686	0.0164357	0.584782	-3.03962	Down
SATB2-AS1	-0.678827	2.95093	-2.54925	0.0167263	0.584782	-3.04084	Down
PRKACG	-0.489965	4.29941	-2.54619	0.0168449	0.584807	-3.04244	Down
DLC1	-0.735666	3.42764	-2.5537	0.016556	0.584782	-3.04386	Down
CD52	-0.483213	9.92607	-2.54816	0.0167685	0.584807	-3.04466	Down
RBM26-AS1	-0.586642	2.40696	-2.54468	0.0169035	0.584807	-3.04494	Down
VAMP1	-0.979944	3.98601	-2.55323	0.0165737	0.584782	-3.04527	Down
FAM99B	-0.49151	4.40397	-2.55	0.0166976	0.584782	-3.04587	Down
GRP	-0.652926	2.41209	-2.5527	0.0165942	0.584782	-3.04627	Down
ZNF554	-0.324481	2.90853	-2.54058	0.0170636	0.584807	-3.04862	Down
FAXC	-0.42762	1.97809	-2.54108	0.0170441	0.584807	-3.04919	Down
HSPB7	-0.406764	2.51624	-2.5421	0.0170042	0.584807	-3.04979	Down
FXR2	-0.519994	5.18484	-2.54467	0.0169038	0.584807	-3.05196	Down
TSTD1	-0.459446	5.95541	-2.54305	0.0169669	0.584807	-3.05443	Down
LEPREL2	-0.427685	2.05565	-2.5449	0.0168949	0.584807	-3.05484	Down
TTTY8	-0.369986	1.98642	-2.54103	0.0170461	0.584807	-3.05609	Down
ZNF8	-0.356465	5.20352	-2.54001	0.017086	0.584807	-3.0586	Down
MAD1L1	-0.428023	5.78549	-2.53779	0.0171733	0.584807	-3.06049	Down
KCTD15	-0.454317	4.91882	-2.53736	0.0171905	0.584807	-3.06076	Down
HELQ	-0.358844	4.82138	-2.53421	0.0173153	0.584807	-3.06424	Down
RLTPR	-0.726667	3.92236	-2.53737	0.0171901	0.584807	-3.06575	Down
SH3GL3	-0.503174	4.96093	-2.53901	0.0171253	0.584807	-3.06751	Down
FBXL14	-0.765881	2.86607	-2.53478	0.0172926	0.584807	-3.06843	Down
TRIM73	-0.748797	1.85742	-2.53662	0.0172197	0.584807	-3.07252	Down
LOC100996624	-0.80368	2.66939	-2.53514	0.0172785	0.584807	-3.07392	Down
ENHO	-0.476832	2.71073	-2.53296	0.0173653	0.58563	-3.07583	Down
LOC100288893	-0.855518	4.00803	-2.53627	0.0172338	0.584807	-3.07829	Down
NKRF	-0.410528	5.88406	-2.53121	0.0174351	0.586112	-3.08006	Down
NUDT5	-0.403416	5.67319	-2.53068	0.0174565	0.586112	-3.08113	Down
PPP6R3	-0.677026	4.94451	-2.52575	0.017655	0.591041	-3.0866	Down
LINC00396	-0.663822	3.72348	-2.52308	0.0177633	0.592068	-3.0908	Down
ARHGAP15	-0.957356	3.21855	-2.52593	0.0176476	0.591041	-3.09245	Down
ZNF551	-0.629754	4.26502	-2.52226	0.017797	0.592327	-3.09362	Down
ZBTB48	-0.493058	4.91062	-2.51717	0.0180058	0.596352	-3.09532	Down
IL21R	-0.52272	2.83473	-2.51957	0.0179069	0.59512	-3.09634	Down
NOL11	-0.39016	6.5167	-2.51488	0.0181005	0.596352	-3.09995	Down
TPD52	-0.669905	4.66554	-2.51537	0.0180801	0.596352	-3.10613	Down
ANXA9	-0.42903	2.52104	-2.51129	0.01825	0.598689	-3.10936	Down
PPP1R17	-0.693277	4.26672	-2.51409	0.0181333	0.596574	-3.11034	Down
NEURL1	-0.385008	5.12447	-2.51499	0.0180959	0.596352	-3.11454	Down
NEK1	-0.532226	3.92346	-2.50872	0.0183576	0.600496	-3.11851	Down
UEVLD	-0.425609	5.44268	-2.50155	0.0186607	0.601339	-3.12386	Down
FHDC1	-0.431101	4.97193	-2.50509	0.0185105	0.601339	-3.12429	Down
RPS10P2	-0.385298	6.24598	-2.5088	0.0183543	0.600496	-3.12534	Down
F7	-0.339652	4.95618	-2.5015	0.0186632	0.601339	-3.12919	Down
ZSCAN12	-0.479307	4.11681	-2.49945	0.0187508	0.601339	-3.12957	Down
MIR5188	-0.374327	4.23335	-2.49867	0.0187839	0.601339	-3.13123	Down
FOXA3	-0.664811	2.94583	-2.49945	0.0187506	0.601339	-3.13137	Down
KIAA0141	-0.264768	6.07799	-2.4945	0.0189637	0.601395	-3.13222	Down
NRG3	-0.805451	2.93809	-2.50001	0.0187268	0.601339	-3.1378	Down
NWD2	-0.899013	3.13925	-2.50175	0.0186523	0.601339	-3.13854	Down
HCRTR2	-0.657907	2.46848	-2.497	0.018856	0.601339	-3.14071	Down
MIR124-2HG	-0.922657	3.24326	-2.49899	0.0187704	0.601339	-3.14236	Down
HTR5A	-0.620504	2.63603	-2.49809	0.018809	0.601339	-3.14484	Down
NAPSB	-0.506434	8.46233	-2.49977	0.0187368	0.601339	-3.14506	Down
STRBP	-0.367177	5.43345	-2.49607	0.0188957	0.601339	-3.1455	Down
NUP210	-0.42843	5.71313	-2.49576	0.0189094	0.601339	-3.14586	Down
METTL15	-0.44534	4.74195	-2.49507	0.0189393	0.601395	-3.1473	Down
RP11-1007O24.3	-0.42048	3.18464	-2.48985	0.0191659	0.603475	-3.14836	Down
LOC101926915	-0.826627	3.54833	-2.49583	0.0189063	0.601339	-3.15387	Down
RASL10A	-0.398523	3.17018	-2.49049	0.0191382	0.603475	-3.1541	Down
DTX4	-0.50223	5.46237	-2.49172	0.0190842	0.603475	-3.15431	Down
RAB25	-0.410858	1.89102	-2.48279	0.0194769	0.604555	-3.16096	Down
LSM11	-0.822703	3.40505	-2.49095	0.019118	0.603475	-3.16117	Down
LOC100652824	-0.552624	4.51602	-2.48394	0.0194256	0.604555	-3.16202	Down
POU4F2	-0.635113	3.53081	-2.48935	0.0191877	0.603475	-3.16216	Down
DBH-AS1	-0.42484	4.56293	-2.48387	0.019429	0.604555	-3.16233	Down
DDIT3	-0.498113	5.50326	-2.48791	0.0192508	0.604555	-3.16466	Down
SEPT1	-0.529818	4.67004	-2.48191	0.019516	0.604555	-3.16651	Down
DNA2	-0.45204	4.27977	-2.47949	0.0196235	0.604555	-3.16804	Down
NMUR1	-0.427102	2.29875	-2.48556	0.0193542	0.604555	-3.16822	Down
MTMR9LP	-0.384603	2.91102	-2.47921	0.0196363	0.604555	-3.16896	Down
PPP5C	-0.705442	4.74302	-2.48173	0.0195238	0.604555	-3.17174	Down
NRF1	-0.345812	6.07593	-2.47787	0.019696	0.604555	-3.17197	Down
C4ORF36	-0.820418	1.79551	-2.48136	0.0195404	0.604555	-3.17404	Down
MLLT11	-0.417014	5.9922	-2.47881	0.0196542	0.604555	-3.1754	Down
LOC101929694	-0.41474	4.62785	-2.48145	0.0195363	0.604555	-3.17642	Down
B3GALNT2	-0.624573	3.26448	-2.47622	0.0197703	0.605961	-3.17804	Down
C16ORF93	-0.560084	5.15703	-2.47839	0.0196726	0.604555	-3.17991	Down
KNOP1	-0.305852	2.25568	-2.47257	0.0199347	0.609001	-3.18141	Down
ACOT4	-0.586106	2.06847	-2.47783	0.0196979	0.604555	-3.18284	Down
KRTAP5-2	-0.589566	3.46389	-2.47237	0.0199438	0.609001	-3.18488	Down
RANGAP1	-0.403819	5.58401	-2.4673	0.0201749	0.613155	-3.19462	Down
KLK15	-0.619457	2.6064	-2.46986	0.0200579	0.611499	-3.19593	Down
SYT6	-0.327348	5.44847	-2.46763	0.0201601	0.613155	-3.19968	Down
EMX2	-0.413905	1.86314	-2.46084	0.020473	0.613155	-3.20082	Down
TBX19	-0.336859	5.78353	-2.46078	0.0204757	0.613155	-3.20246	Down
CDH20	-0.535994	4.46995	-2.46484	0.0202881	0.613155	-3.20285	Down
TXNRD2	-0.478309	4.29614	-2.46146	0.0204441	0.613155	-3.20324	Down
CACNG1	-0.635948	2.5533	-2.46494	0.0202834	0.613155	-3.2069	Down
GINS4	-0.713321	3.70352	-2.46146	0.0204443	0.613155	-3.20798	Down
FREM1	-0.515765	2.33429	-2.46405	0.0203244	0.613155	-3.20892	Down
ZNF117	-0.35086	4.21798	-2.45875	0.0205705	0.614829	-3.21065	Down
RP3-388M5.9	-0.871078	2.63192	-2.46138	0.0204479	0.613155	-3.21246	Down
PEX1	-0.32847	5.28806	-2.455	0.0207458	0.616655	-3.2195	Down
LOC440330	-0.414395	2.50142	-2.44934	0.0210135	0.616655	-3.21956	Down
SNHG18	-0.381978	2.25786	-2.44835	0.0210608	0.616655	-3.22207	Down
FAM84B	-0.979258	3.331	-2.45218	0.0208788	0.616655	-3.22793	Down
SYCE1	-0.470509	3.78969	-2.4433	0.0213025	0.616655	-3.23057	Down
ZNF766	-0.337437	5.79854	-2.44916	0.021022	0.616655	-3.23221	Down
C14ORF79	-0.710891	3.2944	-2.45232	0.0208724	0.616655	-3.23275	Down
AV27S1	-0.769903	3.36149	-2.45053	0.0209568	0.616655	-3.23279	Down
C1ORF213	-0.346707	4.5318	-2.44115	0.0214064	0.616655	-3.23524	Down
ARHGAP23	-0.471114	3.67506	-2.44677	0.021136	0.616655	-3.23616	Down
HIRIP3	-0.760641	3.58987	-2.44879	0.0210399	0.616655	-3.2363	Down
CD248	-0.537373	5.11463	-2.4462	0.0211634	0.616655	-3.23644	Down
SIGLEC6	-0.68005	3.12191	-2.44339	0.0212985	0.616655	-3.23718	Down
PDGFD	-0.580132	4.85452	-2.44551	0.0211963	0.616655	-3.23729	Down
CDHR3	-0.674413	3.36735	-2.441	0.0214137	0.616655	-3.23978	Down
HTR2B	-0.890279	2.44734	-2.44299	0.0213174	0.616655	-3.24115	Down
KCNJ11	-0.793798	2.22814	-2.44754	0.0210994	0.616655	-3.24126	Down
CASP3	-0.509443	6.10921	-2.44209	0.021361	0.616655	-3.24129	Down
CDCA7	-0.429079	5.24321	-2.44341	0.0212975	0.616655	-3.24425	Down
TMEM254-AS1	-0.506232	3.03381	-2.44007	0.0214589	0.617157	-3.24563	Down
BLMH	-0.550157	5.18019	-2.44124	0.0214019	0.616655	-3.24601	Down
FKBP6	-0.473109	4.28719	-2.43953	0.0214851	0.617157	-3.24651	Down
KIAA1549L	-0.811551	3.1567	-2.44387	0.0212752	0.616655	-3.24688	Down
P2RY6	-0.367143	2.86665	-2.43295	0.0218063	0.623535	-3.25008	Down
CCDC146	-0.373791	5.67724	-2.43322	0.0217935	0.623535	-3.25099	Down
MKNK1	-0.539514	3.82192	-2.4322	0.0218435	0.623535	-3.25277	Down
CTNNB1	-0.320889	5.66486	-2.43279	0.0218146	0.623535	-3.25364	Down
GFRA1	-0.712744	3.09936	-2.43263	0.0218225	0.623535	-3.25941	Down
LOC101929123	-0.40159	3.96091	-2.42343	0.0222796	0.628834	-3.26748	Down
UCA1	-0.366811	5.69457	-2.4224	0.0223317	0.628834	-3.26942	Down
FAM13A	-0.454382	4.81604	-2.43068	0.0219184	0.624893	-3.26999	Down
LOC283585	-0.391431	4.17669	-2.42586	0.0221581	0.628834	-3.27124	Down
C2ORF74	-0.412216	5.71863	-2.42465	0.0222185	0.628834	-3.27459	Down
PHLDB2	-0.700591	2.52377	-2.41959	0.0224732	0.628973	-3.27466	Down
MRPS10	-0.354236	6.51361	-2.42277	0.0223131	0.628834	-3.27731	Down
LOC101928496	-0.791175	1.89941	-2.42381	0.0222605	0.628834	-3.27815	Down
ELOVL5	-0.402459	5.77705	-2.42341	0.0222805	0.628834	-3.27959	Down
METTL21B	-0.342906	5.76453	-2.42384	0.0222591	0.628834	-3.28331	Down
E2F6	-0.676862	4.81316	-2.42066	0.0224193	0.628973	-3.28375	Down
TAT	-0.811284	2.38846	-2.42042	0.0224315	0.628973	-3.28533	Down
PACRGL	-0.758685	2.07594	-2.41957	0.0224741	0.628973	-3.28752	Down
SPRY4	-0.336545	4.88425	-2.4105	0.0229374	0.632646	-3.28981	Down
MZB1	-0.796315	5.33289	-2.41281	0.0228189	0.632578	-3.29608	Down
LOC101060464	-0.511076	2.25047	-2.41368	0.0227739	0.632578	-3.29725	Down
MYPN	-0.467942	3.03223	-2.40721	0.0231078	0.634857	-3.30234	Down
PCNA	-0.471314	6.74776	-2.41109	0.0229073	0.632578	-3.30273	Down
TTC4	-0.570196	4.86237	-2.41172	0.0228748	0.632578	-3.30475	Down
SOD3	-0.703457	4.1997	-2.41113	0.0229048	0.632578	-3.30576	Down
IGHD3-16	-0.811303	3.30334	-2.40774	0.0230799	0.634857	-3.30649	Down
SNHG3	-0.443452	4.9209	-2.40681	0.0231286	0.634857	-3.30758	Down
RASSF1	-0.423404	6.01015	-2.39998	0.0234857	0.6386	-3.31259	Down
WNT1	-0.603843	2.59187	-2.39993	0.0234884	0.6386	-3.31316	Down
CASP8AP2	-0.45953	3.14702	-2.3987	0.0235529	0.638834	-3.31453	Down
CEACAM8	-0.887478	5.82439	-2.39508	0.0237453	0.641761	-3.3162	Down
RP11-7F17.4	-0.881958	2.04443	-2.4054	0.0232018	0.636101	-3.31628	Down
MED10	-0.848232	4.51188	-2.40342	0.0233051	0.638169	-3.31759	Down
OXCT1	-0.491956	5.13001	-2.39912	0.0235311	0.638834	-3.31885	Down
TUFT1	-0.397288	4.57978	-2.39373	0.0238173	0.641761	-3.32165	Down
ECI2	-0.425155	6.01281	-2.40045	0.0234608	0.6386	-3.32174	Down
LOC100289094	-0.396284	4.76314	-2.3935	0.0238292	0.641761	-3.32387	Down
ARTN	-1.03356	3.26147	-2.40086	0.0234392	0.6386	-3.32412	Down
SDHAF1	-0.274323	6.33229	-2.39391	0.0238072	0.641761	-3.32578	Down
CDC25C	-0.649647	4.05707	-2.39469	0.0237659	0.641761	-3.3286	Down
SCP2D1	-0.622716	2.56952	-2.39112	0.0239569	0.643683	-3.33157	Down
LOC101928748	-0.341322	4.38097	-2.39239	0.0238883	0.642596	-3.33261	Down
GPR56	-0.532031	3.07639	-2.38504	0.0242848	0.648264	-3.3364	Down
RNF151	-0.663604	3.98958	-2.38714	0.0241708	0.647462	-3.33975	Down
GJB4	-0.376427	3.6232	-2.38461	0.0243081	0.648264	-3.3421	Down
USHBP1	-0.326654	2.2412	-2.38343	0.0243727	0.648264	-3.34222	Down
SLC16A9	-0.645408	2.46439	-2.38693	0.0241825	0.647462	-3.34325	Down
SULT2B1	-0.415049	4.68648	-2.38011	0.0245537	0.649041	-3.34341	Down
AC128677.4	-0.844148	6.79288	-2.38792	0.0241287	0.647462	-3.34462	Down
TMEM30B	-0.309088	4.57044	-2.38299	0.0243966	0.648264	-3.34572	Down
ACACB	-0.253872	7.17071	-2.3821	0.0244449	0.648414	-3.34595	Down
MVD	-0.436268	2.34305	-2.38296	0.0243979	0.648264	-3.35085	Down
ROBO2	-0.836361	2.61833	-2.38272	0.0244109	0.648264	-3.35222	Down
CEP104	-0.336721	5.81201	-2.37899	0.0246154	0.64992	-3.35428	Down
PPP2R2C	-0.796165	3.90358	-2.38397	0.0243429	0.648264	-3.35508	Down
BCAM	-0.44318	4.38192	-2.3759	0.0247861	0.650013	-3.35775	Down
RAI2	-0.901147	2.38916	-2.37799	0.0246705	0.650013	-3.35862	Down
AMHR2	-0.435332	2.44882	-2.37756	0.024694	0.650013	-3.3597	Down
FAHD1	-0.389844	5.04473	-2.3772	0.0247138	0.650013	-3.35983	Down
PIK3C3	-0.502024	2.0565	-2.37337	0.0249261	0.650013	-3.36124	Down
REG4	-0.271736	4.21279	-2.36166	0.0255857	0.652808	-3.36242	Down
LOC101929726	-0.479132	3.03933	-2.37559	0.0248029	0.650013	-3.36275	Down
PCOLCE-AS1	-0.424475	4.73928	-2.36755	0.0252518	0.650013	-3.36291	Down
TRIM2	-0.748722	3.47305	-2.38052	0.0245313	0.649041	-3.36333	Down
RP4-560B9.4	-0.780483	3.13144	-2.37327	0.0249317	0.650013	-3.36465	Down
TDRD5	-0.477602	2.53221	-2.3714	0.025036	0.650013	-3.36582	Down
KIF26A	-0.665535	2.36832	-2.37092	0.0250628	0.650013	-3.36702	Down
GDA	-0.366991	4.73458	-2.37371	0.0249074	0.650013	-3.36848	Down
ZNF232	-0.462749	4.95452	-2.36901	0.0251697	0.650013	-3.36956	Down
RACGAP1	-0.329098	5.68003	-2.37186	0.0250103	0.650013	-3.36982	Down
RNF146	-0.399438	6.70019	-2.37137	0.0250377	0.650013	-3.37195	Down
ARFIP2	-0.259407	6.66073	-2.36668	0.0253012	0.650013	-3.37281	Down
FAM83D	-0.396134	4.67372	-2.36731	0.0252657	0.650013	-3.37323	Down
TMTC1	-0.933739	3.75847	-2.37059	0.0250813	0.650013	-3.37372	Down
PRPF40B	-0.372056	1.82152	-2.36971	0.0251307	0.650013	-3.37554	Down
IGSF1	-0.516437	4.58602	-2.36558	0.0253632	0.650875	-3.37572	Down
INPP4A	-0.28399	6.33446	-2.36688	0.0252896	0.650013	-3.37766	Down
MLF1	-0.615428	3.72098	-2.36068	0.0256415	0.652808	-3.37822	Down
SYNDIG1	-0.299969	4.50678	-2.36056	0.0256482	0.652808	-3.37874	Down
TIPIN	-0.604183	3.80856	-2.36865	0.0251903	0.650013	-3.3798	Down
PARP1	-0.345932	6.72537	-2.36392	0.0254569	0.651817	-3.38434	Down
ST3GAL4	-0.365906	4.84244	-2.36033	0.0256614	0.652808	-3.38473	Down
LOC388692	-0.447029	5.20335	-2.36334	0.0254901	0.651935	-3.385	Down
RP4-561L24.3	-0.572786	3.83617	-2.35873	0.0257529	0.652815	-3.38601	Down
RHOC	-0.447501	7.37354	-2.36023	0.0256669	0.652808	-3.38798	Down
PYROXD2	-0.626352	4.10727	-2.35944	0.0257121	0.652815	-3.38857	Down
LOC101928123	-0.306164	4.75243	-2.35018	0.0262474	0.659405	-3.38882	Down
ZNF552	-0.315412	4.78589	-2.3523	0.0261239	0.658571	-3.39254	Down
RP5-1092A3.4	-0.468615	5.0003	-2.35874	0.0257523	0.652815	-3.39261	Down
AK097836	-0.647161	2.15207	-2.35638	0.0258878	0.654783	-3.39377	Down
PDE3B	-0.299094	5.44546	-2.35719	0.0258415	0.654335	-3.39654	Down
LINC00302	-0.373148	1.89312	-2.35397	0.0260271	0.656853	-3.40052	Down
DAG1	-0.220171	6.26802	-2.3451	0.0265447	0.659405	-3.40538	Down
LOC554206	-0.588548	3.99078	-2.34688	0.0264405	0.659405	-3.40649	Down
DSCAM	-0.516987	3.84773	-2.34942	0.0262913	0.659405	-3.40679	Down
MYCBPAP	-0.459573	2.08464	-2.34949	0.0262874	0.659405	-3.40685	Down
RP11-635N19.1	-0.414139	2.13707	-2.34516	0.0265414	0.659405	-3.40698	Down
KIAA1217	-0.575408	2.12037	-2.34897	0.0263177	0.659405	-3.40979	Down
DDX28	-0.442898	2.85049	-2.34996	0.0262601	0.659405	-3.41089	Down
RBMS3-AS3	-0.572577	3.61856	-2.34187	0.026736	0.659405	-3.41232	Down
MOSPD1	-0.390069	4.72108	-2.34231	0.0267099	0.659405	-3.41343	Down
MEGF10	-0.393753	2.60849	-2.3442	0.026598	0.659405	-3.41397	Down
LOC101927151	-0.382221	5.71782	-2.33816	0.0269566	0.659405	-3.4157	Down
RP11-143K11.1	-0.329652	4.62648	-2.34168	0.026747	0.659405	-3.41598	Down
BMPR1B	-0.461173	2.5314	-2.33857	0.0269322	0.659405	-3.41727	Down
SLCO1B3	-0.586145	2.1338	-2.3384	0.0269423	0.659405	-3.41798	Down
ATP5D	-1.0729	5.07554	-2.34632	0.0264729	0.659405	-3.41827	Down
CPED1	-0.27706	5.30514	-2.33829	0.0269486	0.659405	-3.41909	Down
ALDH7A1	-0.817294	3.84457	-2.34669	0.0264517	0.659405	-3.4216	Down
FAM3D	-0.635467	3.69124	-2.33793	0.0269702	0.659405	-3.42247	Down
CCNL2	-0.674372	4.65124	-2.33816	0.0269568	0.659405	-3.42304	Down
C9ORF131	-0.660059	3.62536	-2.33732	0.0270068	0.659405	-3.42983	Down
SCO1	-0.596766	4.58685	-2.33208	0.0273219	0.660376	-3.4306	Down
LRRN1	-0.469066	1.7847	-2.33303	0.0272647	0.660376	-3.43071	Down
LINC00263	-0.371315	5.01815	-2.33553	0.0271139	0.659532	-3.43141	Down
KIF17	-0.505607	2.13817	-2.33652	0.027055	0.659405	-3.43145	Down
RS1	-0.517717	3.98784	-2.33234	0.0273065	0.660376	-3.43267	Down
GART	-0.317111	6.08435	-2.3361	0.0270799	0.659405	-3.43355	Down
PAOX	-0.815827	3.9143	-2.33729	0.0270086	0.659405	-3.43426	Down
RRP1B	-0.73958	4.51844	-2.33874	0.0269222	0.659405	-3.4346	Down
DNAAF3	-0.795392	2.77594	-2.33619	0.0270745	0.659405	-3.4369	Down
PROM2	-0.500447	4.48868	-2.33627	0.0270695	0.659405	-3.43783	Down
STIP1	-0.465309	6.01215	-2.33267	0.0272865	0.660376	-3.43785	Down
GS1-166A23.2	-0.529312	2.16732	-2.32849	0.0275401	0.662098	-3.43914	Down
CLDN22	-0.452131	4.86748	-2.32569	0.0277113	0.662422	-3.44386	Down
DKFZP434A062	-0.509501	3.76364	-2.32515	0.0277444	0.662422	-3.44425	Down
TSHR	-0.340464	1.68518	-2.32543	0.0277268	0.662422	-3.44474	Down
GSPT2	-0.733982	4.95417	-2.33065	0.027409	0.661083	-3.44603	Down
FSD1	-0.92442	4.09562	-2.3309	0.0273934	0.661083	-3.44609	Down
ASIC4	-0.705901	3.57002	-2.32786	0.0275785	0.662098	-3.45382	Down
GOLGA1	-0.307046	6.23759	-2.32093	0.0280039	0.666293	-3.45756	Down
ZNF366	-0.469622	3.78231	-2.31505	0.0283699	0.668358	-3.46078	Down
CCNB2	-0.72707	2.87221	-2.31912	0.0281164	0.667581	-3.46424	Down
ZNF732	-0.443642	1.71029	-2.31746	0.0282196	0.668358	-3.4643	Down
PRKCZ	-0.90922	3.95948	-2.32229	0.0279198	0.665483	-3.46454	Down
TOP1MT	-0.513247	4.24265	-2.31671	0.0282661	0.668358	-3.46481	Down
LOC101926934	-0.573741	4.73509	-2.31636	0.028288	0.668358	-3.46587	Down
LAIR2	-0.621856	5.98047	-2.31748	0.0282181	0.668358	-3.46735	Down
C7ORF69	-0.65816	3.8114	-2.31963	0.0280844	0.667515	-3.46758	Down
MYOD1	-0.328265	2.45761	-2.31275	0.0285143	0.668358	-3.4687	Down
LOC101928144	-0.650539	4.31364	-2.31559	0.0283362	0.668358	-3.46988	Down
P2RY10	-0.360393	5.24793	-2.31272	0.0285164	0.668358	-3.47023	Down
METTL21C	-0.529886	3.48644	-2.30796	0.0288168	0.668358	-3.47516	Down
SNAP25	-0.393391	3.76336	-2.30625	0.0289256	0.668699	-3.47531	Down
THEM4	-0.581908	4.87552	-2.31178	0.0285756	0.668358	-3.47533	Down
SMEK3P	-0.48756	1.79955	-2.30735	0.0288559	0.668358	-3.47633	Down
INTS2	-0.453402	4.98196	-2.31227	0.0285446	0.668358	-3.47728	Down
MAPK4	-0.639416	2.68299	-2.30874	0.0287674	0.668358	-3.47758	Down
MIR1909	-0.448094	5.19953	-2.30844	0.0287867	0.668358	-3.47762	Down
GGCX	-0.366551	5.0269	-2.3115	0.0285929	0.668358	-3.47783	Down
ZSWIM4	-0.308685	1.61631	-2.30859	0.0287771	0.668358	-3.47921	Down
CTD-2302E22.4	-0.51323	2.03961	-2.30582	0.0289531	0.668699	-3.4796	Down
LOC400684	-0.623761	2.14249	-2.3122	0.0285487	0.668358	-3.48012	Down
CCR10	-0.431806	2.13646	-2.30528	0.0289876	0.668822	-3.48232	Down
TMEM139	-0.893995	3.60453	-2.31077	0.0286393	0.668358	-3.48298	Down
IGLL5	-0.704369	6.34773	-2.30926	0.0287344	0.668358	-3.48615	Down
TPM1	-0.817863	4.06185	-2.30697	0.0288799	0.668358	-3.48621	Down
VARS2	-0.412259	5.92586	-2.3073	0.0288588	0.668358	-3.48669	Down
LHFPL3-AS1	-0.932511	3.21424	-2.3092	0.0287385	0.668358	-3.48725	Down
AARSD1	-0.33233	5.44947	-2.30035	0.0293038	0.672721	-3.49205	Down
GNG4	-0.550467	3.01781	-2.29137	0.0298877	0.674862	-3.49318	Down
ZNF709	-0.742921	2.35747	-2.30161	0.0292227	0.671721	-3.49378	Down
ZNF335	-0.465727	3.42468	-2.29908	0.029386	0.673005	-3.49424	Down
C9ORF89	-0.237042	1.90597	-2.29748	0.0294892	0.673005	-3.49431	Down
DSCAML1	-0.377851	4.72096	-2.29735	0.0294977	0.673005	-3.49461	Down
NMU	-0.4743	2.05714	-2.29807	0.0294511	0.673005	-3.49776	Down
FANCF	-0.840034	4.24033	-2.29797	0.0294573	0.673005	-3.49975	Down
VIT	-0.33729	4.8765	-2.29697	0.0295222	0.673005	-3.50243	Down
DCC	-0.575021	2.19605	-2.29463	0.0296747	0.673812	-3.5044	Down
DRICH1	-0.324089	2.50703	-2.29063	0.0299365	0.675019	-3.50441	Down
DNAI1	-0.58483	2.21012	-2.29901	0.0293903	0.673005	-3.50545	Down
E2F8	-0.799441	3.22922	-2.29271	0.0297999	0.674862	-3.50568	Down
LINC00561	-0.492334	1.72804	-2.29497	0.0296526	0.673812	-3.50689	Down
C1ORF50	-0.48222	4.89777	-2.29009	0.0299718	0.675019	-3.50758	Down
PLAC8L1	-0.258635	4.835	-2.29152	0.0298778	0.674862	-3.50783	Down
SLC2A2	-0.298083	1.66146	-2.29135	0.0298894	0.674862	-3.50933	Down
LOC100128239	-0.77161	2.94527	-2.29637	0.0295613	0.673226	-3.50989	Down
FBXO5	-0.462333	4.77012	-2.28807	0.0301048	0.676839	-3.51152	Down
CHP2	-0.223759	1.69954	-2.28975	0.0299943	0.675019	-3.51244	Down
RP11-305O6.3	-0.79203	3.08033	-2.29462	0.0296754	0.673812	-3.51476	Down
LOC257152	-0.495189	3.87651	-2.28324	0.0304255	0.680703	-3.51559	Down
RBMX2	-0.403046	5.85193	-2.2912	0.0298988	0.674862	-3.51828	Down
AL928742.12	-0.212131	2.90779	-2.27157	0.0312133	0.683075	-3.5221	Down
VPS18	-0.79737	2.92325	-2.28433	0.0303531	0.679748	-3.52211	Down
ZNF212	-0.341655	6.01742	-2.28743	0.0301471	0.677126	-3.52326	Down
KAT5	-0.252065	6.62662	-2.2741	0.0310408	0.683075	-3.52589	Down
GNL3	-0.302139	6.36028	-2.28173	0.0305262	0.681432	-3.5264	Down
DLG5-AS1	-0.355724	4.35768	-2.27776	0.0307928	0.682908	-3.52682	Down
LOC400768	-0.430982	1.55992	-2.28142	0.0305475	0.681432	-3.52882	Down
LOC101929225	-0.812816	2.83487	-2.27967	0.0306645	0.682721	-3.53444	Down
WSCD2	-0.385274	1.8845	-2.27947	0.030678	0.682721	-3.5347	Down
ZNF300	-0.467411	4.39373	-2.27921	0.0306953	0.682721	-3.5347	Down
TMEM212	-0.254479	5.68592	-2.27168	0.0312056	0.683075	-3.53513	Down
LINC01180	-0.353657	1.7182	-2.27286	0.0311254	0.683075	-3.53664	Down
ANXA6	-0.377391	8.04978	-2.27388	0.031056	0.683075	-3.53694	Down
LL0XNC01-7P3.1	-0.74079	3.36218	-2.27531	0.0309587	0.683075	-3.53911	Down
ZBTB9	-0.314334	5.82743	-2.27313	0.0311064	0.683075	-3.54284	Down
RAPH1	-0.389567	3.9712	-2.27605	0.0309088	0.683075	-3.54287	Down
PPP5D1	-0.468466	3.82438	-2.2689	0.0313955	0.683075	-3.54421	Down
BC045788	-0.438533	4.5219	-2.2662	0.0315816	0.68415	-3.54439	Down
RP11-95H11.1	-0.358992	4.25905	-2.26679	0.0315405	0.68415	-3.54456	Down
PCP2	-0.399345	5.22421	-2.27002	0.0313189	0.683075	-3.54582	Down
SCG3	-0.83227	3.01791	-2.2742	0.031034	0.683075	-3.54753	Down
NDRG2	-0.555046	3.5677	-2.26887	0.0313979	0.683075	-3.54816	Down
TBCD	-0.603426	4.18954	-2.26652	0.0315592	0.68415	-3.54818	Down
MIRLET7D	-0.404691	3.73558	-2.26655	0.0315576	0.68415	-3.54877	Down
WDR91	-0.675853	3.79202	-2.27101	0.031251	0.683075	-3.54941	Down
HPS6	-0.517041	6.38996	-2.26904	0.0313862	0.683075	-3.55099	Down
RP11-389C8.2	-0.771254	5.03362	-2.27025	0.031303	0.683075	-3.55145	Down
LOC101926912	-0.341659	4.75858	-2.27197	0.0311858	0.683075	-3.55201	Down
MYLK	-0.835524	2.79885	-2.27259	0.0311433	0.683075	-3.55264	Down
ZNF747	-0.352598	6.01807	-2.26422	0.0317181	0.685919	-3.55513	Down
MFAP3	-0.63021	4.11233	-2.26093	0.0319469	0.687711	-3.55575	Down
FGF1	-0.53514	1.89634	-2.25886	0.0320915	0.68844	-3.55785	Down
SOAT2	-0.457141	2.99325	-2.26091	0.0319482	0.687711	-3.55961	Down
RP11-740C1.2	-0.678714	3.0975	-2.26598	0.0315969	0.68415	-3.56013	Down
LOC101928052	-0.57333	2.25885	-2.25763	0.0321775	0.68844	-3.56278	Down
LDLRAD4-AS1	-0.351038	1.9033	-2.26014	0.0320019	0.687711	-3.56538	Down
HNF1B	-0.502725	5.07321	-2.26219	0.0318592	0.687711	-3.56579	Down
TMEM160	-0.273088	5.80102	-2.24489	0.0330829	0.692711	-3.56611	Down
DHX38	-0.476156	5.84086	-2.26143	0.0319119	0.687711	-3.5666	Down
LOC157931	-0.587495	3.92179	-2.25626	0.0322738	0.68844	-3.56679	Down
GIGYF2	-0.506081	3.95531	-2.25446	0.0324011	0.68857	-3.56723	Down
MTAP	-0.358748	4.5754	-2.25729	0.0322017	0.68844	-3.56846	Down
CUL4A	-0.293344	6.02142	-2.25757	0.0321819	0.68844	-3.56894	Down
SLC16A11	-0.379393	5.85768	-2.26047	0.0319788	0.687711	-3.57238	Down
ST8SIA5	-0.345451	1.68626	-2.25603	0.0322904	0.68844	-3.57384	Down
LLNLR-246C6.1	-0.397455	1.92402	-2.25333	0.0324806	0.68857	-3.57519	Down
CACNA1B	-0.402185	2.04071	-2.25283	0.0325158	0.68857	-3.57757	Down
DLG3	-0.89455	4.22018	-2.25555	0.0323242	0.68844	-3.57819	Down
ZNF519	-0.606938	3.65052	-2.24897	0.0327904	0.691017	-3.57865	Down
HDAC9	-0.775699	3.19293	-2.25599	0.0322927	0.68844	-3.57933	Down
PYGO1	-0.900775	3.2224	-2.25537	0.032337	0.68844	-3.58203	Down
PSG1	-0.291538	2.5506	-2.24272	0.0332391	0.69471	-3.58252	Down
FRMD5	-0.354952	5.47471	-2.24928	0.0327685	0.691017	-3.58278	Down
TTC31	-0.245597	6.47187	-2.24548	0.0330406	0.692711	-3.58281	Down
SH3RF3-AS1	-0.627669	2.09737	-2.25272	0.0325238	0.68857	-3.58335	Down
NUFIP1	-0.380362	5.26466	-2.24969	0.032739	0.691017	-3.58386	Down
AC074212.6	-0.251359	2.16706	-2.24079	0.0333789	0.696533	-3.58408	Down
MPV17	-0.330668	6.02864	-2.24551	0.0330384	0.692711	-3.58536	Down
TRIM32	-0.447919	4.54928	-2.24534	0.0330504	0.692711	-3.58597	Down
IRX4	-0.800892	2.94121	-2.2511	0.0326385	0.69036	-3.58704	Down
SEMA4C	-0.4737	3.17709	-2.24421	0.0331315	0.693094	-3.58762	Down
SPRY3	-0.309822	4.85031	-2.24524	0.0330575	0.692711	-3.5883	Down
CD6	-0.754721	3.02236	-2.25047	0.0326838	0.69068	-3.59085	Down
LOC285957	-0.357187	5.94794	-2.24669	0.0329539	0.692711	-3.59538	Down
C9ORF116	-0.211889	1.97931	-2.21676	0.0351632	0.699379	-3.59588	Down
ZDBF2	-0.494643	4.21136	-2.23749	0.0336188	0.699379	-3.59819	Down
C8ORF34	-0.572328	1.5135	-2.23436	0.033848	0.699379	-3.60091	Down
NBR1	-0.403872	4.58565	-2.23458	0.0338322	0.699379	-3.60256	Down
LINC00824	-0.510293	4.75148	-2.24015	0.0334252	0.696688	-3.60345	Down
RP11-53A1.2	-0.366766	4.14354	-2.23192	0.0340283	0.699379	-3.61152	Down
ALX1	-0.261677	2.42633	-2.22527	0.034522	0.699379	-3.61188	Down
WDR35	-0.395232	5.32774	-2.23232	0.0339987	0.699379	-3.61191	Down
LOC100132057	-0.494883	4.47777	-2.22849	0.0342817	0.699379	-3.61353	Down
LINC00520	-0.213417	8.47475	-2.22261	0.0347213	0.699379	-3.61378	Down
OSBPL6	-0.64492	3.5653	-2.23483	0.033814	0.699379	-3.61379	Down
ZNF211	-0.546056	5.12839	-2.22264	0.0347191	0.699379	-3.61536	Down
PYHIN1	-0.515451	4.02231	-2.22201	0.0347665	0.699379	-3.61589	Down
YARS2	-0.441596	6.15332	-2.23461	0.0338302	0.699379	-3.61915	Down
ANKRD60	-0.338707	1.80141	-2.22722	0.0343764	0.699379	-3.61972	Down
FRAS1	-0.5606	2.91599	-2.22983	0.0341822	0.699379	-3.61975	Down
SEMA4G	-0.536995	2.45824	-2.22691	0.0343998	0.699379	-3.6202	Down
IBA57	-0.334812	5.51759	-2.22332	0.0346677	0.699379	-3.62028	Down
LOC375196	-0.396129	4.19992	-2.22469	0.0345652	0.699379	-3.62378	Down
ITPA	-0.68775	6.09367	-2.23045	0.0341364	0.699379	-3.62429	Down
RP11-379F4.6	-0.389367	4.61102	-2.22501	0.0345411	0.699379	-3.627	Down
LOC100506548	-0.413623	5.42089	-2.22386	0.0346276	0.699379	-3.62883	Down
POU5F1P4	-0.290529	1.80602	-2.22241	0.0347362	0.699379	-3.629	Down
LOC101928424	-0.600819	4.41566	-2.22038	0.034889	0.699379	-3.62916	Down
DNAAF2	-0.493579	5.44498	-2.22864	0.0342711	0.699379	-3.62953	Down
MAGEH1	-0.371062	5.6514	-2.22083	0.034855	0.699379	-3.63059	Down
WDR31	-0.823917	2.47649	-2.22876	0.0342616	0.699379	-3.63105	Down
SLC41A2	-0.787599	3.81737	-2.22766	0.0343433	0.699379	-3.6314	Down
LETM1	-0.557677	5.59373	-2.22434	0.0345914	0.699379	-3.63151	Down
LOC645188	-0.57404	2.69321	-2.21615	0.0352099	0.699379	-3.63191	Down
MAK16	-0.302586	5.92652	-2.21822	0.0350527	0.699379	-3.63265	Down
LTA	-0.406508	2.95482	-2.21557	0.035254	0.699379	-3.63281	Down
C8ORF4	-0.360581	0.85621	-2.2169	0.0351527	0.699379	-3.63311	Down
SPINK6	-0.417015	4.44992	-2.21284	0.0354626	0.699379	-3.63504	Down
THOC5	-0.371562	5.91499	-2.21964	0.0349449	0.699379	-3.63522	Down
SLC2A10	-0.34642	1.38054	-2.22262	0.0347207	0.699379	-3.63525	Down
CCDC78	-0.737496	3.22865	-2.22436	0.0345899	0.699379	-3.63627	Down
GTF3C2-AS1	-0.332555	2.5013	-2.20597	0.0359919	0.699379	-3.63719	Down
METTL3	-0.358528	7.21272	-2.21945	0.0349595	0.699379	-3.63752	Down
LINC01139	-0.361086	0.986305	-2.21379	0.0353894	0.699379	-3.63766	Down
ZSCAN21	-0.263997	5.37222	-2.21612	0.0352117	0.699379	-3.63908	Down
RP3-452M16.1	-0.310022	1.57628	-2.20848	0.0357981	0.699379	-3.63966	Down
CEP70	-0.329499	4.57709	-2.21048	0.0356435	0.699379	-3.63973	Down
ADORA2B	-0.316641	5.99294	-2.21144	0.0355701	0.699379	-3.63981	Down
FBN1	-0.411014	2.64716	-2.21405	0.0353696	0.699379	-3.64019	Down
SH3GLB2	-0.445944	4.78914	-2.21893	0.034999	0.699379	-3.64261	Down
CAPN13	-0.382972	2.03629	-2.2095	0.0357194	0.699379	-3.64273	Down
FAM83C-AS1	-0.380143	2.30832	-2.2162	0.0352061	0.699379	-3.64348	Down
RP11-400N13.1	-0.46403	2.27137	-2.20853	0.035794	0.699379	-3.64403	Down
FAM95A	-0.412221	2.23865	-2.21184	0.0355389	0.699379	-3.64444	Down
SPRR2C	-0.659639	3.10368	-2.21579	0.0352373	0.699379	-3.64632	Down
CHST2	-0.423804	6.98338	-2.21688	0.0351544	0.699379	-3.6468	Down
LOC101928173	-0.914707	2.23394	-2.21709	0.0351384	0.699379	-3.64724	Down
WNK3	-0.306803	4.82608	-2.20404	0.0361423	0.699379	-3.64736	Down
MATK	-0.702497	4.68155	-2.21194	0.0355317	0.699379	-3.64787	Down
FAM83A	-0.351069	2.58572	-2.20317	0.0362099	0.699379	-3.64817	Down
LOC101927196	-0.640544	3.27648	-2.21512	0.0352885	0.699379	-3.64827	Down
BUB1	-0.279606	1.74973	-2.19829	0.0365931	0.699379	-3.64853	Down
LOC100507564	-0.435878	3.84767	-2.21156	0.0355603	0.699379	-3.64893	Down
DGAT1	-0.299886	5.95238	-2.20576	0.0360081	0.699379	-3.64988	Down
TMEM116	-0.306698	5.41332	-2.20944	0.0357234	0.699379	-3.65021	Down
TECTA	-0.497757	1.64182	-2.20773	0.035856	0.699379	-3.65311	Down
RP11-401P9.4	-0.551451	3.84748	-2.20918	0.035744	0.699379	-3.65323	Down
SLC6A16	-0.397558	4.7625	-2.20738	0.0358829	0.699379	-3.65404	Down
NTPCR	-0.796602	4.06229	-2.21082	0.0356172	0.699379	-3.65411	Down
HPGDS	-0.439422	4.97855	-2.2065	0.0359511	0.699379	-3.65696	Down
ZFYVE20	-0.293492	4.9925	-2.19978	0.0364754	0.699379	-3.65715	Down
RP4-614O4.12	-0.456984	4.72824	-2.20731	0.0358884	0.699379	-3.65757	Down
TSNARE1	-0.305894	3.356	-2.20764	0.0358629	0.699379	-3.65833	Down
RP11-981G7.6	-0.511921	3.35053	-2.20458	0.0361004	0.699379	-3.65937	Down
RAB26	-0.508235	2.34361	-2.20031	0.036434	0.699379	-3.66097	Down
LOC101928069	-0.485153	4.68294	-2.2082	0.0358196	0.699379	-3.66107	Down
CTD-2083E4.7	-0.688868	4.18317	-2.20784	0.0358472	0.699379	-3.66119	Down
TYMS	-0.643006	3.81113	-2.20431	0.0361209	0.699379	-3.66224	Down
CLPTM1	-0.286164	6.07249	-2.19628	0.0367514	0.699747	-3.66256	Down
SCOC-AS1	-0.294904	2.52128	-2.19315	0.0369996	0.699747	-3.66345	Down
CSTF1	-0.659333	4.90817	-2.2067	0.0359356	0.699379	-3.66367	Down
SEC24C	-0.284629	6.9991	-2.20104	0.0363764	0.699379	-3.66511	Down
CD244	-0.257369	6.9584	-2.19404	0.0369292	0.699747	-3.66521	Down
SYNPR	-0.905898	3.07049	-2.20456	0.0361016	0.699379	-3.66671	Down
LINC01153	-0.735505	3.22221	-2.20056	0.0364141	0.699379	-3.66861	Down
LSP1	-0.348908	8.39733	-2.19864	0.0365655	0.699379	-3.66932	Down
LOC100505874	-0.597232	3.91768	-2.2	0.0364585	0.699379	-3.66937	Down
PRPF3	-0.291316	6.25271	-2.20098	0.0363816	0.699379	-3.66938	Down
SNX25	-0.516499	3.66103	-2.18719	0.0374766	0.703733	-3.67026	Down
GYG1	-0.284982	8.07735	-2.19531	0.0368284	0.699747	-3.67088	Down
WDR93	-0.308888	5.19297	-2.19326	0.036991	0.699747	-3.671	Down
UMOD	-0.445838	2.28302	-2.2001	0.0364504	0.699379	-3.67141	Down
EMB	-0.28339	8.96248	-2.19179	0.0371085	0.701228	-3.67288	Down
RTN4RL1	-1.00363	3.07002	-2.20142	0.0363472	0.699379	-3.67625	Down
ALG10	-0.977814	3.25634	-2.20211	0.0362926	0.699379	-3.67689	Down
LOC101928009	-0.689078	3.54482	-2.20142	0.036347	0.699379	-3.6772	Down
PCBD1	-0.654591	3.05213	-2.1964	0.0367422	0.699747	-3.67849	Down
C6ORF118	-0.721551	3.61925	-2.19362	0.0369624	0.699747	-3.68136	Down
KIR2DL3	-0.420663	5.61299	-2.19391	0.0369393	0.699747	-3.68309	Down
RP3-525N10.2	-0.420296	4.84385	-2.19052	0.0372094	0.701975	-3.68309	Down
TMEM25	-0.940723	3.10014	-2.19765	0.0366436	0.699379	-3.6842	Down
PGLYRP2	-0.635548	3.91887	-2.18397	0.0377367	0.703733	-3.68512	Down
KCTD18	-0.735555	4.03567	-2.19324	0.0369925	0.699747	-3.68534	Down
CABS1	-0.28934	1.07613	-2.18483	0.0376668	0.703733	-3.68623	Down
LINC00540	-0.599189	3.6741	-2.18565	0.0376012	0.703733	-3.69053	Down
RP11-61L19.2	-0.430641	4.50419	-2.18861	0.0373623	0.703733	-3.69115	Down
CDRT1	-0.378429	2.4368	-2.18451	0.0376928	0.703733	-3.69441	Down
GAMT	-0.411326	3.25046	-2.18406	0.0377297	0.703733	-3.69496	Down
KDM3A	-0.268324	6.66318	-2.18084	0.0379913	0.705347	-3.69531	Down
DNHD1	-1.1391	2.22566	-2.19082	0.0371856	0.701975	-3.69585	Down
SCYL3	-0.613364	4.13713	-2.1862	0.0375565	0.703733	-3.69599	Down
CCDC137	-0.426739	5.12757	-2.18657	0.0375267	0.703733	-3.69686	Down
LOC101928457	-0.298043	2.07076	-2.17965	0.0380881	0.705347	-3.69877	Down
GSDMD	-0.285008	5.95542	-2.17257	0.0386701	0.709907	-3.69902	Down
COL10A1	-0.288203	5.70816	-2.18684	0.0375051	0.703733	-3.69915	Down
ZNF677	-0.322344	1.43399	-2.18354	0.0377713	0.703733	-3.70037	Down
CALML3	-0.747952	3.99114	-2.17932	0.0381148	0.705347	-3.70066	Down
FCGBP	-0.791256	4.27936	-2.18325	0.0377951	0.703733	-3.70078	Down
CFH	-0.421806	2.05375	-2.17916	0.0381285	0.705347	-3.70095	Down
MYO1B	-0.721934	2.19518	-2.18636	0.0375436	0.703733	-3.70102	Down
COMP	-0.496415	4.16738	-2.18148	0.0379387	0.705259	-3.70268	Down
RIPK1	-0.27717	5.17744	-2.16311	0.0394605	0.713329	-3.70305	Down
TSHZ1	-0.384318	6.21076	-2.18038	0.0380288	0.705347	-3.70342	Down
TNNI3	-0.433997	4.51515	-2.17538	0.0384382	0.707945	-3.70516	Down
YPEL1	-0.788152	3.48953	-2.17609	0.03838	0.707945	-3.70559	Down
DCHS1	-0.304182	2.05809	-2.16351	0.0394273	0.713329	-3.70606	Down
ZSCAN32	-0.367295	6.27407	-2.17936	0.0381122	0.705347	-3.70666	Down
MIR186	-0.309898	4.92883	-2.16959	0.038918	0.711402	-3.7099	Down
NPM1P22	-0.521298	6.27209	-2.18156	0.0379326	0.705259	-3.71052	Down
LOC101927410	-0.410033	3.23468	-2.16562	0.0392495	0.713329	-3.71157	Down
PPP1R14C	-0.383659	2.67589	-2.16823	0.0390313	0.712424	-3.71411	Down
AQP3	-0.571975	4.09299	-2.16953	0.0389225	0.711402	-3.71658	Down
ARC	-0.735538	2.61476	-2.17239	0.0386855	0.709907	-3.7168	Down
ANKRD36BP2	-0.310851	5.90009	-2.17348	0.0385952	0.709907	-3.71765	Down
AICDA	-0.915481	2.39287	-2.17549	0.0384289	0.707945	-3.71783	Down
ANXA8	-0.525891	4.57722	-2.17541	0.038436	0.707945	-3.71799	Down
AK093362	-0.711216	2.34965	-2.17533	0.0384422	0.707945	-3.71828	Down
NTS	-0.839472	3.64203	-2.17152	0.0387577	0.710662	-3.72026	Down
LOC101060321	-0.437943	6.10394	-2.17073	0.0388226	0.710712	-3.72157	Down
RP11-467D6.1	-0.516772	4.70096	-2.17094	0.0388052	0.710712	-3.72198	Down
PDE9A	-0.300699	1.70902	-2.16504	0.0392984	0.713329	-3.72433	Down
GBF1	-0.289163	6.23926	-2.16396	0.0393892	0.713329	-3.72493	Down
EIF2B2	-0.240188	6.96714	-2.16559	0.0392523	0.713329	-3.7268	Down
ZNF507	-0.507385	4.22805	-2.16132	0.0396116	0.713727	-3.72862	Down
APPL2	-0.246214	5.17762	-2.15537	0.0401177	0.713845	-3.72912	Down
TRIM25	-0.384536	5.40733	-2.16072	0.0396629	0.713845	-3.73116	Down
RAB40A	-0.685265	3.30514	-2.16161	0.0395872	0.713727	-3.73417	Down
SPG7	-0.380034	2.39774	-2.14721	0.0408221	0.714249	-3.73433	Down
PDE8A	-0.259377	5.43258	-2.15561	0.0400973	0.713845	-3.73435	Down
KLF13	-0.29518	4.9438	-2.15636	0.040033	0.713845	-3.73451	Down
CDKN2A	-0.494063	1.84826	-2.16344	0.039433	0.713329	-3.73458	Down
MAATS1	-0.643431	3.47057	-2.15671	0.0400037	0.713845	-3.73595	Down
DNAH5	-0.330157	5.30322	-2.1586	0.0398423	0.713845	-3.73637	Down
BC027448	-0.408981	6.27209	-2.1562	0.0400473	0.713845	-3.73694	Down
BAIAP2L2	-0.485834	2.19141	-2.15264	0.0403522	0.714249	-3.73727	Down
CT83	-0.5325	4.59195	-2.16471	0.039326	0.713329	-3.73737	Down
PTDSS2	-0.740408	3.98532	-2.16476	0.0393219	0.713329	-3.73804	Down
TMEM133	-0.260846	1.51827	-2.1425	0.0412327	0.7172	-3.73819	Down
LOC284898	-0.338087	5.55962	-2.16241	0.0395196	0.713727	-3.73833	Down
GNB1L	-0.600586	2.88713	-2.16309	0.0394627	0.713329	-3.73838	Down
WDR5B	-0.499405	4.95787	-2.15555	0.0401029	0.713845	-3.73891	Down
PTH2	-0.391675	6.16234	-2.159	0.0398089	0.713845	-3.74058	Down
C1ORF74	-0.322281	5.1729	-2.15832	0.0398664	0.713845	-3.74071	Down
DNAJC2	-0.410182	1.69193	-2.1536	0.0402699	0.714249	-3.74182	Down
FKRP	-0.351242	1.9816	-2.15709	0.0399714	0.713845	-3.74334	Down
TMEM110	-0.243123	5.66595	-2.15165	0.0404374	0.714249	-3.74372	Down
RPS9	-0.460311	2.47865	-2.15714	0.0399673	0.713845	-3.7466	Down
CD3G	-0.766668	4.22004	-2.1508	0.0405107	0.714249	-3.74711	Down
HILS1	-0.73503	2.55506	-2.15802	0.0398923	0.713845	-3.74899	Down
NAT10	-0.275352	6.53945	-2.1459	0.0409354	0.715041	-3.7496	Down
CSN3	-0.837152	3.0279	-2.15465	0.0401796	0.714249	-3.75034	Down
CHD6	-0.478285	1.84173	-2.14956	0.0406182	0.714249	-3.7515	Down
C12ORF73	-0.279851	6.05883	-2.15599	0.0400654	0.713845	-3.75168	Down
RP11-66N11.7	-0.833056	3.58623	-2.15371	0.0402607	0.714249	-3.75308	Down
LEFTY1	-0.533972	3.90648	-2.14261	0.0412233	0.7172	-3.75593	Down
ZNF696	-0.559276	4.682	-2.13969	0.0414796	0.718846	-3.75632	Down
CCNE1	-0.631562	2.98292	-2.1464	0.0408918	0.714824	-3.75642	Down
LOC101928483	-0.297203	5.85358	-2.15134	0.0404641	0.714249	-3.7575	Down
ABCC5	-0.443378	4.46919	-2.14524	0.0409929	0.715498	-3.75812	Down
RP11-400N9.1	-0.716272	2.24698	-2.1485	0.0407096	0.714249	-3.75847	Down
CCDC107	-0.354534	6.19965	-2.14944	0.0406281	0.714249	-3.75867	Down
PRR15L	-0.637584	2.76967	-2.14234	0.0412472	0.7172	-3.75897	Down
WFDC21P	-0.267023	3.84482	-2.14724	0.0408192	0.714249	-3.75908	Down
FADS2	-0.531614	4.35726	-2.14714	0.0408276	0.714249	-3.75913	Down
NUP35	-0.339472	5.74437	-2.15068	0.0405216	0.714249	-3.76001	Down
SESN1	-0.25238	5.41964	-2.13119	0.0422354	0.721047	-3.76016	Down
PGAP3	-0.614731	4.44245	-2.14822	0.0407344	0.714249	-3.76044	Down
TMTC4	-0.677531	3.19074	-2.14726	0.040817	0.714249	-3.76189	Down
RAB11FIP3	-0.311946	5.76235	-2.13838	0.041596	0.718846	-3.7626	Down
DFNB31	-0.496221	3.00777	-2.14716	0.0408259	0.714249	-3.76316	Down
NUDT18	-0.315075	5.38443	-2.14246	0.0412368	0.7172	-3.76795	Down
MED15	-0.238643	6.66899	-2.13153	0.0422052	0.721047	-3.76815	Down
NDRG3	-0.450871	6.92014	-2.14786	0.0407649	0.714249	-3.76886	Down
MMP2	-0.367612	2.26572	-2.13154	0.0422042	0.721047	-3.76897	Down
MAGEE2	-0.338999	4.1467	-2.13774	0.0416523	0.718846	-3.76912	Down
NCR3	-0.468446	2.25488	-2.13813	0.0416176	0.718846	-3.77137	Down
RBM5	-0.447079	7.41507	-2.1446	0.0410492	0.715934	-3.77139	Down
RPS4XP9	-0.557077	5.38392	-2.1393	0.0415147	0.718846	-3.77176	Down
KDM8	-0.647347	4.7039	-2.13727	0.0416936	0.718846	-3.7734	Down
PP12708	-0.423936	1.60579	-2.12863	0.0424656	0.721047	-3.77442	Down
PYCRL	-0.297208	1.99985	-2.14137	0.0413321	0.718129	-3.77715	Down
FJX1	-0.354782	2.5278	-2.1273	0.0425849	0.72141	-3.77908	Down
ZNF492	-0.829808	2.86616	-2.13754	0.0416697	0.718846	-3.77933	Down
AX748417	-0.49523	2.97899	-2.13698	0.0417192	0.718846	-3.77953	Down
LOC101927623	-0.659129	2.98766	-2.13776	0.0416508	0.718846	-3.78041	Down
LINC00051	-0.846115	3.04117	-2.13612	0.0417961	0.71957	-3.7826	Down
NAP1L3	-1.04225	3.30052	-2.13818	0.0416132	0.718846	-3.78433	Down
TMCC1-AS1	-0.680915	1.59679	-2.1274	0.0425757	0.72141	-3.78437	Down
LOC100505534	-0.394302	1.75799	-2.12617	0.0426874	0.72141	-3.7847	Down
RP11-391M1.4	-0.307702	5.01699	-2.12974	0.0423657	0.721047	-3.78515	Down
PIAS3	-0.350355	5.84839	-2.1358	0.0418241	0.71957	-3.78537	Down
ABCA12	-0.609596	3.36862	-2.13279	0.0420923	0.721047	-3.78612	Down
CASC5	-0.417239	4.22586	-2.12934	0.0424013	0.721047	-3.78635	Down
CT47A1	-0.480858	2.38788	-2.13474	0.041918	0.719663	-3.78661	Down
MTFR1	-0.408468	3.9196	-2.11094	0.0440845	0.725346	-3.78817	Down
FAM216B	-0.386896	1.62054	-2.13	0.0423421	0.721047	-3.78827	Down
C6	-0.591699	4.67789	-2.13152	0.0422054	0.721047	-3.79021	Down
LOC730139	-0.367504	6.50058	-2.12641	0.0426657	0.72141	-3.79146	Down
MDFI	-0.599988	3.66135	-2.12386	0.0428966	0.722837	-3.79293	Down
DOPEY1	-0.91198	2.93962	-2.13288	0.0420845	0.721047	-3.7936	Down
PHF19	-0.385285	5.77102	-2.13015	0.0423287	0.721047	-3.79383	Down
RAB17	-0.58145	3.4763	-2.12929	0.042406	0.721047	-3.79396	Down
CAMKK2	-0.487148	3.99463	-2.11984	0.0432633	0.725346	-3.7952	Down
ASB4	-0.435083	4.22754	-2.12616	0.0426883	0.72141	-3.79619	Down
IRAK4	-0.246866	5.96551	-2.11758	0.0434705	0.725346	-3.79719	Down
LOC101926996	-0.68902	3.31814	-2.12505	0.0427889	0.722577	-3.79787	Down
URI1	-0.419311	4.56038	-2.12047	0.0432052	0.725321	-3.79878	Down
CTD-3126B10.1	-0.523591	3.03354	-2.11832	0.0434027	0.725346	-3.80003	Down
ZNF382	-0.346719	1.64157	-2.1159	0.0436249	0.725346	-3.80008	Down
PATE1	-0.698502	3.37531	-2.12348	0.0429308	0.722837	-3.80053	Down
LINC01234	-0.416087	4.25038	-2.12105	0.0431524	0.72527	-3.80141	Down
PROM1	-0.374927	3.93612	-2.11083	0.044095	0.725346	-3.8042	Down
LOC102723678	-0.328269	4.4574	-2.11317	0.043878	0.725346	-3.80481	Down
FAM78B	-0.56187	3.65419	-2.1222	0.0430477	0.724272	-3.80617	Down
ITGB7	-0.494622	6.20812	-2.11742	0.0434847	0.725346	-3.80627	Down
ARMCX2	-0.580658	2.60322	-2.11662	0.043559	0.725346	-3.8077	Down
CD96	-1.03205	2.64171	-2.12351	0.0429283	0.722837	-3.80776	Down
SCD	-0.299922	3.80351	-2.11125	0.0440557	0.725346	-3.80867	Down
AC099850.1	-0.415299	4.13072	-2.11245	0.0439446	0.725346	-3.80877	Down
GDPD1	-0.317797	4.98205	-2.11554	0.0436579	0.725346	-3.80976	Down
LOC102724017	-0.522643	4.69335	-2.12085	0.0431704	0.72527	-3.80982	Down
KAZALD1	-0.280783	2.31912	-2.11182	0.0440032	0.725346	-3.81176	Down
DEPDC1	-0.453572	3.96918	-2.1133	0.0438654	0.725346	-3.8122	Down
PCDP1	-0.29007	4.92647	-2.10035	0.0450802	0.729776	-3.81416	Down
OPN5	-0.340212	4.46876	-2.10295	0.0448338	0.729776	-3.81431	Down
LOC101928271	-0.88148	2.49721	-2.11423	0.0437796	0.725346	-3.81651	Down
CTA-254O6.1	-0.310056	4.05938	-2.09759	0.0453429	0.729776	-3.81697	Down
MAP3K12	-0.534442	3.47125	-2.109	0.0442656	0.726879	-3.81798	Down
LINC01206	-0.643765	2.32075	-2.11299	0.0438941	0.725346	-3.81824	Down
SLC17A7	-0.405156	3.03892	-2.10763	0.0443939	0.727198	-3.81922	Down
AMIGO3	-0.689608	4.49186	-2.11284	0.0439078	0.725346	-3.81985	Down
GLRA3	-0.837301	1.81251	-2.11326	0.0438688	0.725346	-3.82012	Down
ALG12	-0.694427	3.88709	-2.10881	0.0442835	0.726879	-3.82165	Down
TADA2B	-0.284441	6.30359	-2.10202	0.0449219	0.729776	-3.82258	Down
FOXD2	-0.389144	4.26406	-2.09885	0.0452228	0.729776	-3.82456	Down
SNHG19	-0.421702	5.54861	-2.10724	0.0444302	0.727198	-3.82677	Down
C14ORF169	-0.394819	6.37512	-2.1113	0.0440511	0.725346	-3.82697	Down
NCBP2	-0.28138	6.86681	-2.10245	0.0448816	0.729776	-3.82763	Down
GOSR2	-0.563897	5.3883	-2.10779	0.044379	0.727198	-3.82876	Down
ZFP57	-0.387026	2.35873	-2.10724	0.0444301	0.727198	-3.82965	Down
CADPS2	-0.493799	4.51648	-2.10078	0.0450391	0.729776	-3.82975	Down
SLC5A7	-0.491233	2.53045	-2.09735	0.0453656	0.729776	-3.83076	Down
LIMA1	-0.310246	5.74557	-2.10477	0.0446622	0.72943	-3.83177	Down
HENMT1	-0.287663	6.27614	-2.1002	0.0450942	0.729776	-3.83197	Down
MICB	-0.295644	7.56543	-2.09648	0.0454494	0.729776	-3.83268	Down
KIAA0101	-0.412841	5.50036	-2.09686	0.0454128	0.729776	-3.83355	Down
PSME4	-0.216873	6.67927	-2.09457	0.0456318	0.732026	-3.83501	Down
TRPC4AP	-0.253861	6.42287	-2.09698	0.0454014	0.729776	-3.83557	Down
LOC101928371	-0.603022	3.59451	-2.10281	0.0448469	0.729776	-3.83562	Down
GCNT1	-0.357331	5.2717	-2.08112	0.0469393	0.737134	-3.83609	Down
CTD-2194D22.4	-0.547577	3.92892	-2.10075	0.0450425	0.729776	-3.8363	Down
HOXB-AS3	-0.248487	5.40687	-2.08751	0.046314	0.735517	-3.83636	Down
GLDN	-0.563494	4.32648	-2.09795	0.0453084	0.729776	-3.8364	Down
BC042372	-0.696344	3.24132	-2.10486	0.0446541	0.72943	-3.83738	Down
IARS	-0.332192	7.18591	-2.09693	0.0454058	0.729776	-3.84026	Down
HSPA1L	-0.576135	5.11847	-2.10198	0.0449254	0.729776	-3.84093	Down
TNNT3	-0.403588	5.55254	-2.09064	0.0460105	0.735118	-3.84274	Down
ALG2	-0.466943	6.83481	-2.09751	0.0453505	0.729776	-3.84281	Down
TUSC2	-0.276458	6.10752	-2.09034	0.0460393	0.735118	-3.84291	Down
MGAM	-0.492865	5.29381	-2.09664	0.0454335	0.729776	-3.84481	Down
CCDC86	-0.277767	6.31201	-2.08935	0.0461357	0.735517	-3.84526	Down
SDHAF2	-0.25231	6.87469	-2.08149	0.0469032	0.737123	-3.84531	Down
ZNF280A	-0.289845	5.15464	-2.08657	0.0464054	0.735517	-3.84626	Down
DPF1	-0.305675	2.88953	-2.0966	0.0454371	0.729776	-3.8464	Down
CYP7B1	-0.421486	3.72959	-2.08764	0.0463013	0.735517	-3.84662	Down
LOC441025	-0.485684	3.80603	-2.09133	0.0459442	0.734625	-3.84703	Down
PSG5	-0.230956	2.29409	-2.08625	0.0464367	0.735517	-3.84788	Down
LENG9	-0.749303	4.35724	-2.09656	0.0454418	0.729776	-3.84857	Down
LOC101927067	-0.594811	3.45219	-2.09395	0.045692	0.732129	-3.84949	Down
KMT2A	-0.339124	4.29959	-2.08202	0.0468513	0.737123	-3.84967	Down
ZNF300P1	-0.610814	3.96976	-2.09146	0.0459318	0.734625	-3.85274	Down
LMAN1	-0.547574	2.93926	-2.08793	0.0462737	0.735517	-3.85293	Down
MARVELD2	-0.856667	3.86921	-2.09435	0.0456536	0.732026	-3.85398	Down
ZNF583	-0.448073	4.30408	-2.07713	0.0473333	0.737769	-3.85486	Down
IGSF11	-0.619437	2.05189	-2.08864	0.0462041	0.735517	-3.85647	Down
INTS3	-0.231264	6.72708	-2.0775	0.0472964	0.737769	-3.85858	Down
ACSM3	-0.357706	1.81287	-2.08931	0.0461392	0.735517	-3.8604	Down
EFCC1	-0.39528	2.13906	-2.08328	0.046727	0.737123	-3.86128	Down
TRUB2	-0.530826	5.11649	-2.08057	0.0469931	0.737135	-3.86272	Down
TLR9	-0.257058	5.42181	-2.08037	0.0470132	0.737135	-3.86463	Down
APOM	-0.24749	5.96237	-2.08849	0.0462193	0.735517	-3.86672	Down
IGLV4-60	-0.660897	4.36187	-2.08187	0.0468655	0.737123	-3.86675	Down
PIK3R3	-0.698654	2.64726	-2.08356	0.0467	0.737123	-3.86766	Down
TTC26	-0.389883	4.74527	-2.08145	0.0469064	0.737123	-3.86901	Down
C1QB	-0.615997	4.33304	-2.07423	0.0476215	0.739216	-3.87023	Down
RP4-621B10.8	-0.565843	1.45788	-2.08242	0.0468113	0.737123	-3.87123	Down
STK38	-0.445822	7.54239	-2.08438	0.0466198	0.737123	-3.87149	Down
E4F1	-0.283903	5.6966	-2.07438	0.0476069	0.739216	-3.87153	Down
SPRTN	-0.389818	4.58712	-2.08014	0.0470361	0.737135	-3.87271	Down
LMNTD1	-0.269231	5.61027	-2.07847	0.0472007	0.737769	-3.87294	Down
CNOT10	-0.324901	5.12812	-2.07269	0.0477758	0.741109	-3.87716	Down
FBXO2	-0.335751	5.34828	-2.07846	0.0472015	0.737769	-3.8777	Down
LINC00643	-0.584232	2.72819	-2.07557	0.0474881	0.738459	-3.87811	Down
EPHA4	-0.20512	1.82028	-2.0693	0.0481159	0.742174	-3.87817	Down
ZFPM1	-0.350817	4.67343	-2.06517	0.0485325	0.742395	-3.8788	Down
PPP3CC	-0.642068	4.57741	-2.0759	0.0474553	0.738459	-3.87917	Down
RFC3	-0.382452	5.28545	-2.07648	0.0473978	0.73825	-3.87935	Down
GABRD	-0.4046	4.04153	-2.06296	0.048757	0.742724	-3.8796	Down
LINC01136	-0.975991	3.59481	-2.07904	0.0471441	0.737769	-3.88049	Down
AK125860	-0.310726	3.82403	-2.06337	0.0487152	0.742582	-3.88193	Down
SLC35E3	-0.360897	5.77993	-2.07136	0.0479085	0.741639	-3.88219	Down
IGLV6-57	-0.40444	2.14686	-2.07812	0.0472353	0.737769	-3.88331	Down
LOC101060391	-0.278599	2.16598	-2.0639	0.0486614	0.742582	-3.88336	Down
RP11-753A21.2	-0.287218	5.03603	-2.06966	0.0480795	0.742174	-3.88577	Down
NUP160	-0.263381	6.50053	-2.06235	0.0488188	0.74317	-3.88677	Down
STK16	-0.334435	5.67388	-2.06881	0.0481653	0.742174	-3.8895	Down
RP11-121C2.2	-0.632132	2.40986	-2.06756	0.0482911	0.742174	-3.8898	Down
RIMS1	-0.300118	1.74724	-2.06023	0.0490353	0.744754	-3.88988	Down
MED17	-0.308856	6.36474	-2.06344	0.0487085	0.742582	-3.88998	Down
WNT9B	-0.380809	2.87126	-2.07073	0.0479722	0.741639	-3.89014	Down
LRWD1	-0.520939	3.88227	-2.06932	0.0481136	0.742174	-3.89061	Down
EPHA7	-0.625801	2.61263	-2.06748	0.0482989	0.742174	-3.89293	Down
TIMM21	-0.251526	6.65121	-2.05974	0.0490857	0.744754	-3.89372	Down
DAPK1	-0.228949	8.30307	-2.06786	0.0482604	0.742174	-3.89409	Down
GPR45	-0.402228	2.91733	-2.06534	0.0485158	0.742395	-3.89432	Down
C3ORF30	-0.493086	2.55626	-2.05892	0.0491699	0.745043	-3.89502	Down
A2MP1	-0.674533	3.26747	-2.06689	0.048359	0.742341	-3.89544	Down
ELOVL6	-0.787507	3.60671	-2.06045	0.0490137	0.744754	-3.89551	Down
PRC1	-0.720732	3.00829	-2.06673	0.0483747	0.742341	-3.89655	Down
TK1	-0.407029	2.94373	-2.06003	0.0490565	0.744754	-3.89672	Down
CASC15	-0.708572	3.34988	-2.06479	0.0485713	0.742395	-3.89719	Down
PRRC2B	-0.635226	5.09777	-2.06865	0.0481809	0.742174	-3.89743	Down
COL1A1	-0.74309	2.19937	-2.06519	0.0485304	0.742395	-3.8983	Down
BBS2	-0.234294	6.05641	-2.06128	0.0489286	0.744346	-3.89867	Down
ARHGEF7-AS2	-0.624223	2.46577	-2.06754	0.0482925	0.742174	-3.90078	Down
TCFL5	-0.322165	5.99249	-2.06445	0.0486055	0.742395	-3.90245	Down
ABCA4	-0.566237	2.1951	-2.05926	0.0491356	0.745016	-3.9044	Down
ALG1	-0.554394	3.5811	-2.05854	0.0492093	0.745147	-3.90708	Down
GLE1	-0.386453	5.71559	-2.05659	0.0494089	0.746192	-3.90753	Down
BC044614	-0.642713	2.19284	-2.0555	0.0495218	0.746798	-3.90943	Down
RP1-6P5.2	-0.60733	4.00417	-2.0525	0.0498323	0.747018	-3.91122	Down
LOC284926	-0.78969	3.05982	-2.05727	0.0493389	0.745688	-3.91122	Down
SLC1A1	-0.39964	2.47678	-2.05772	0.049293	0.745688	-3.91312	Down
RP11-109M19.1	-0.345684	4.93283	-2.05144	0.0499425	0.747018	-3.91324	Down
C1ORF194	-0.350017	3.21909	-2.05274	0.0498072	0.747018	-3.91372	Down
MIR6845	-0.361929	5.18256	-2.05494	0.0495797	0.746798	-3.91499	Down
RP11-118G23.2	-0.65863	4.0589	-2.05326	0.0497539	0.747018	-3.91502	Down
SPATA9	-0.23762	1.4781	-2.05094	0.049994	0.747018	-3.91646	Down
C12ORF76	-0.405353	2.8297	-2.05509	0.049564	0.746798	-3.91689	Down
POGZ	-0.493688	6.41571	-2.0558	0.0494906	0.746798	-3.91762	Down
MECR	-0.483704	4.87574	-2.05724	0.0493429	0.745688	-3.91814	Down
RP11-543C4.1	-0.802194	3.7979	-2.05462	0.0496125	0.7468	-3.92261	Down
MIEF2	-0.950375	2.90865	-2.05333	0.0497457	0.747018	-3.92321	Down
C1ORF204	-0.788088	3.4795	-2.05137	0.0499501	0.747018	-3.92384	Down
ZNF557	-0.813642	3.53195	-2.05173	0.0499126	0.747018	-3.92783	Down
WT1-AS	1.37023	3.17317	7.38458	5.70451e-08	0.000652168	6.93913	Up
LOC101929526	1.35237	3.46532	5.26795	1.44097e-05	0.0493651	2.73299	Up
ANKRD11	0.58297	5.26819	5.00619	2.91941e-05	0.0513479	2.01534	Up
CXCL10	0.942102	6.73256	4.87696	4.13867e-05	0.0591441	1.8627	Up
CMTM4	1.14046	3.75943	4.84397	4.52435e-05	0.0602817	1.81218	Up
LOC101930306	1.02084	4.78826	4.82497	4.76245e-05	0.0602817	1.76061	Up
PIGK	1.14499	2.30667	4.71668	6.37988e-05	0.0663073	1.49524	Up
SCO2	0.65384	8.34188	4.5485	0.00010042	0.0861412	1.09199	Up
LINC00900	0.924143	2.90193	4.47207	0.000123372	0.0861412	0.959207	Up
KIAA1958	0.979672	3.80874	4.22233	0.0002412	0.145133	0.441554	Up
RP11-95D17.1	1.08863	3.52978	4.0822	0.000350647	0.186455	0.119696	Up
ALOX15B	0.811153	3.97637	3.99318	0.0004443	0.199194	-0.092036	Up
CNDP2	0.890138	5.05169	3.90931	0.000554866	0.213978	-0.252335	Up
LOC101928460	0.799155	3.25529	3.86451	0.000624563	0.230333	-0.361531	Up
KIAA1875	0.9721	3.06097	3.83674	0.000672016	0.239662	-0.403379	Up
CTRB1	0.759184	3.32424	3.7755	0.00078948	0.247994	-0.544367	Up
IFNA4	1.13642	3.23464	3.75929	0.000823795	0.251148	-0.570255	Up
ALKBH7	0.877746	2.73668	3.75364	0.000836105	0.251546	-0.602383	Up
LAMB3	0.872727	2.67679	3.69843	0.000966173	0.269409	-0.702863	Up
IFI44L	1.17404	7.6368	3.66016	0.00106771	0.277984	-0.796731	Up
TRIM44	0.836936	3.8381	3.64411	0.00111331	0.277984	-0.817041	Up
IL15	0.466347	7.61937	3.62823	0.00116033	0.277984	-0.857433	Up
CASC17	1.01946	3.6972	3.61812	0.00119126	0.280807	-0.87769	Up
DUS4L	0.969199	2.80941	3.57422	0.00133512	0.287995	-0.98123	Up
RGS13	1.02399	1.63406	3.53308	0.00148522	0.297659	-1.06194	Up
RP1-102H19.8	1.17467	2.75999	3.52333	0.00152312	0.297659	-1.08112	Up
LINC01279	0.663055	3.37396	3.50839	0.00158304	0.306747	-1.12005	Up
HIVEP1	0.977019	2.98459	3.47445	0.00172775	0.318071	-1.18793	Up
TMEM98	0.601198	2.47123	3.47297	0.00173432	0.318071	-1.19741	Up
NPR3	0.730856	4.29062	3.47199	0.00173871	0.318071	-1.21181	Up
LOC554174	0.830222	3.22607	3.42305	0.00197165	0.342905	-1.30546	Up
FBN3	0.732685	4.49406	3.35773	0.00232998	0.365645	-1.43373	Up
COLEC10	0.896038	3.4879	3.30177	0.00268634	0.38151	-1.55184	Up
MSRB3	0.659875	4.62441	3.28699	0.00278891	0.393372	-1.58652	Up
LYNX1	0.607934	4.42673	3.24019	0.0031392	0.399158	-1.68055	Up
HERC5	0.64066	6.63793	3.22475	0.00326374	0.402807	-1.71284	Up
CLDN9	0.826057	4.42851	3.17599	0.00368912	0.424303	-1.812	Up
EPT1	1.1761	3.35424	3.13966	0.00404007	0.424303	-1.88683	Up
LGALS3BP	0.599858	5.98696	3.12371	0.00420397	0.43029	-1.92205	Up
LOC101927112	0.622141	3.69507	3.11798	0.00426447	0.431448	-1.93211	Up
LOC101928475	0.768834	2.30551	3.11355	0.00431174	0.431752	-1.94188	Up
DCN	0.541155	4.6853	3.1075	0.00437717	0.431752	-1.95825	Up
IFNA7	0.553144	4.39383	3.10372	0.00441855	0.431752	-1.96142	Up
NPY6R	0.700087	3.8841	3.09071	0.00456379	0.437731	-1.98871	Up
BC045789	0.736236	3.91585	3.08857	0.00458805	0.437731	-1.99247	Up
EPHA8	0.42558	2.08104	3.08142	0.00467014	0.441584	-2.00806	Up
RP3-428L16.2	0.969194	2.21308	3.07098	0.00479266	0.441872	-2.02893	Up
PAGE5	0.68738	2.40092	3.06711	0.00483888	0.441891	-2.03644	Up
MT1HL1	0.645587	7.20558	3.04485	0.00511277	0.454787	-2.08131	Up
RP11-124L9.5	0.642587	4.77359	3.02	0.00543597	0.455082	-2.13166	Up
CLIP1-AS1	1.02842	2.78875	3.01822	0.00545989	0.455082	-2.13537	Up
BC042382	0.453182	3.95571	3.00772	0.00560278	0.46011	-2.15834	Up
LOC100127886	0.792823	2.84666	2.98531	0.00591994	0.465047	-2.20086	Up
SHANK1	0.883165	3.2553	2.97984	0.00599996	0.465047	-2.21202	Up
IRG1	0.462485	4.80211	2.97993	0.00599856	0.465047	-2.21217	Up
TYRO3	0.601475	3.78306	2.96667	0.00619668	0.465656	-2.23803	Up
HR	0.368265	2.89041	2.95193	0.00642413	0.470687	-2.26812	Up
CLCNKB	0.952925	3.11431	2.95071	0.00644325	0.470687	-2.27076	Up
PNPLA5	0.462407	2.1121	2.93374	0.00671569	0.482875	-2.30436	Up
CCHCR1	0.903555	3.93816	2.92663	0.00683302	0.484583	-2.31893	Up
RP11-3L8.3	0.680009	3.11069	2.8978	0.00732916	0.49677	-2.37521	Up
RNF213	0.426731	7.94855	2.89797	0.00732618	0.49677	-2.37593	Up
MARCKS	0.724983	6.30553	2.88351	0.00758752	0.49853	-2.40472	Up
LOC441178	0.680795	2.71006	2.86926	0.00785376	0.511613	-2.43157	Up
DCAF12L2	0.807364	2.52087	2.85426	0.00814335	0.513978	-2.46119	Up
LINC01330	0.946224	1.97983	2.85342	0.00815987	0.513978	-2.46559	Up
LOC101928618	1.15335	3.18205	2.84118	0.00840424	0.514327	-2.48992	Up
DPCR1	0.885893	3.04293	2.82864	0.00866166	0.514327	-2.51344	Up
GBP1	0.612791	8.18368	2.82453	0.00874772	0.514327	-2.52157	Up
CD99L2	0.732898	3.71252	2.81499	0.00895055	0.514327	-2.53807	Up
GBP5	0.432161	6.15194	2.80041	0.00926888	0.514327	-2.56383	Up
MAGI2-AS3	0.765561	6.00135	2.79528	0.00938328	0.514327	-2.58039	Up
CMPK2	0.61308	8.22737	2.79118	0.00947596	0.514327	-2.58516	Up
UNC5CL	0.661411	3.69031	2.79063	0.00948826	0.514327	-2.58802	Up
SDS	0.824862	2.93656	2.78775	0.00955397	0.514327	-2.59438	Up
LAP3	0.488938	9.27393	2.78691	0.00957305	0.514327	-2.59595	Up
SNORA37	0.493453	3.85195	2.77623	0.00982044	0.514327	-2.61052	Up
C3	0.686322	4.89078	2.77726	0.00979643	0.514327	-2.61252	Up
PLSCR1	0.353047	8.4848	2.76898	0.00999167	0.515868	-2.62271	Up
TUBGCP2	0.301532	5.64809	2.7641	0.0101085	0.515868	-2.63213	Up
TEX30	0.85723	3.77825	2.76479	0.0100921	0.515868	-2.63553	Up
SLC38A3	0.622402	3.72118	2.76321	0.0101301	0.515868	-2.64067	Up
DSC2	0.932712	3.60904	2.74103	0.0106789	0.524583	-2.68483	Up
FTCDNL1	0.879482	3.49372	2.72856	0.0109995	0.528863	-2.70893	Up
PDE4DIP	0.537965	3.69454	2.71205	0.0114379	0.534639	-2.73265	Up
BC024169	0.752847	2.48504	2.71245	0.011427	0.534639	-2.73455	Up
LOC100128751	0.718712	3.23586	2.71059	0.0114775	0.534639	-2.74085	Up
LGALS4	0.930348	2.72606	2.71121	0.0114608	0.534639	-2.74196	Up
STAT1	0.528076	9.38527	2.70075	0.0117473	0.536131	-2.76511	Up
CXCL11	0.832005	3.48432	2.69404	0.0119347	0.53824	-2.77307	Up
CNTNAP3	0.512862	2.93086	2.68878	0.0120836	0.541749	-2.77442	Up
AP1M2	0.623007	3.91597	2.68603	0.0121622	0.543143	-2.78466	Up
SIGLEC1	0.80565	5.93003	2.67557	0.0124654	0.547272	-2.80597	Up
LINC00311	0.999663	2.90927	2.6676	0.0127008	0.547597	-2.82474	Up
CRHR2	0.53609	3.97673	2.66387	0.0128128	0.547597	-2.82728	Up
MFI2-AS1	0.611642	3.68954	2.66414	0.0128047	0.547597	-2.82903	Up
MYOZ3	0.812526	3.43202	2.65704	0.0130196	0.550265	-2.84556	Up
RP11-727A23.11	0.694792	2.86419	2.65016	0.0132311	0.554082	-2.85208	Up
ASIC1	0.616927	4.392	2.6465	0.0133451	0.556833	-2.86485	Up
KCNA1	0.694341	2.81245	2.64213	0.0134823	0.557449	-2.86716	Up
THEG	0.538314	2.84492	2.64011	0.0135459	0.557449	-2.87133	Up
LOC101928813	0.343574	1.96435	2.64032	0.0135393	0.557449	-2.87231	Up
PVRL3	0.591269	4.07548	2.64304	0.0134536	0.557449	-2.8756	Up
VSIG10L	0.851711	2.69225	2.63725	0.0136368	0.559016	-2.88434	Up
H1F0	0.534775	6.71091	2.63632	0.0136667	0.559016	-2.88468	Up
ADM	0.499098	6.40796	2.62186	0.0141358	0.57284	-2.89649	Up
LOC100128325	0.481576	4.73948	2.62358	0.0140792	0.571796	-2.90234	Up
SCN7A	0.381576	2.0519	2.61853	0.0142459	0.57284	-2.90724	Up
LGALS9	0.322809	7.32818	2.60768	0.0146104	0.57425	-2.93531	Up
AK097242	0.74763	3.2251	2.60749	0.0146168	0.57425	-2.93838	Up
NFIC	0.445803	5.13644	2.59576	0.0150207	0.581129	-2.96513	Up
SIX6	0.755641	2.97711	2.58932	0.0152467	0.584782	-2.97013	Up
TACR3	1.16238	2.697	2.58799	0.0152939	0.584782	-2.97578	Up
PLA2G7	0.416729	6.93965	2.57844	0.0156359	0.584782	-2.9931	Up
SPTA1	0.410102	3.77398	2.57059	0.0159226	0.584782	-2.9993	Up
TRIML2	0.775628	2.11483	2.56963	0.0159579	0.584782	-3.01059	Up
REC8	0.312256	5.5814	2.56565	0.0161054	0.584782	-3.01276	Up
PPEF1	0.601381	3.26474	2.56282	0.016211	0.584782	-3.01635	Up
WFS1	0.323605	1.63703	2.55729	0.0164194	0.584782	-3.02774	Up
ENTPD3	0.847986	3.14904	2.55562	0.0164828	0.584782	-3.03166	Up
ICAM5	0.838479	2.9468	2.55389	0.0165485	0.584782	-3.03439	Up
IQCF5	0.478002	2.44744	2.55114	0.0166538	0.584782	-3.03468	Up
LOC101929413	0.792587	2.51053	2.55628	0.0164575	0.584782	-3.04004	Up
H1FNT	0.628038	3.82299	2.54983	0.016704	0.584782	-3.04136	Up
LOC142937	0.930476	2.70683	2.55378	0.0165528	0.584782	-3.04274	Up
CHD4	0.394641	5.10102	2.5394	0.0171101	0.584807	-3.05627	Up
AC007401.2	0.367474	4.61651	2.53446	0.0173056	0.584807	-3.05874	Up
IFI35	0.48091	6.99231	2.53732	0.017192	0.584807	-3.06806	Up
CD2AP	0.36744	6.49151	2.53069	0.017456	0.586112	-3.07529	Up
MEIS1	0.979803	5.46704	2.52484	0.0176918	0.591409	-3.09096	Up
AC009133.15	0.598769	4.0196	2.518	0.0179715	0.596352	-3.09252	Up
NPAS4	0.666521	2.13561	2.52386	0.0177316	0.591872	-3.09469	Up
NBN	0.342707	6.95436	2.51547	0.0180758	0.596352	-3.1108	Up
IGFBP2	0.909151	2.92498	2.5118	0.0182285	0.598689	-3.12022	Up
RP11-258C19.7	0.724795	4.00269	2.50633	0.018458	0.601339	-3.12033	Up
RUSC2	0.410052	3.24487	2.50442	0.0185387	0.601339	-3.12189	Up
LOC440982	0.823279	3.32723	2.50702	0.0184289	0.601339	-3.1227	Up
MBD3	0.618794	3.95138	2.50334	0.0185848	0.601339	-3.12493	Up
FAM21EP	0.576343	4.15354	2.49854	0.0187896	0.601339	-3.13231	Up
DNAJC27-AS1	0.713329	2.79257	2.49033	0.0191451	0.603475	-3.15509	Up
EPSTI1	0.534923	7.79476	2.48562	0.0193518	0.604555	-3.16267	Up
CALML6	0.747555	2.76047	2.48335	0.0194517	0.604555	-3.16708	Up
SRY	0.307398	2.00173	2.47871	0.0196586	0.604555	-3.16861	Up
CEACAMP3	0.978264	3.07237	2.47225	0.0199494	0.609001	-3.19597	Up
C1GALT1	0.392184	7.34566	2.46474	0.0202926	0.613155	-3.20153	Up
SLN	0.652156	4.30114	2.46376	0.0203376	0.613155	-3.20903	Up
CLCA2	0.392738	2.53032	2.46154	0.0204405	0.613155	-3.21011	Up
MYOM3	0.877259	3.29762	2.46053	0.0204877	0.613155	-3.21277	Up
C9ORF72	0.664512	6.86931	2.45616	0.0206914	0.616655	-3.2158	Up
FOXJ1	0.701774	3.99731	2.44829	0.0210634	0.616655	-3.22597	Up
RP11-403N16.3	0.579206	2.74413	2.44773	0.0210902	0.616655	-3.22654	Up
ISL1	0.950038	2.75116	2.45273	0.0208529	0.616655	-3.22994	Up
GCH1	0.397463	9.25419	2.45012	0.0209764	0.616655	-3.23212	Up
LINC01300	0.685102	3.85717	2.44678	0.0211356	0.616655	-3.2334	Up
LBX1-AS1	0.456977	2.12248	2.44358	0.021289	0.616655	-3.2335	Up
LOC101928988	0.969326	2.1544	2.4439	0.0212735	0.616655	-3.24396	Up
CLDN11	0.604144	1.87207	2.4294	0.021982	0.625302	-3.26419	Up
FLJ38773	0.685104	3.27098	2.42929	0.0219875	0.625302	-3.26707	Up
GOSR1	0.515685	3.43745	2.41671	0.0226193	0.632263	-3.27659	Up
RP6-201G10.2	0.584338	2.10191	2.42153	0.0223755	0.628973	-3.27708	Up
HHLA2	0.653279	2.2077	2.41525	0.0226936	0.632578	-3.28393	Up
LIPE-AS1	0.345154	4.77883	2.41218	0.0228508	0.632578	-3.28977	Up
LOC100505878	0.380282	1.35697	2.41118	0.0229025	0.632578	-3.29236	Up
LOC101927314	0.661391	2.19602	2.40882	0.023024	0.63427	-3.29247	Up
ONECUT3	0.477763	4.68113	2.41492	0.0227106	0.632578	-3.29277	Up
PPIAL4B	0.876919	3.02854	2.4114	0.022891	0.632578	-3.30488	Up
IFIT2	0.437868	6.3894	2.40194	0.0233824	0.6386	-3.30831	Up
D2HGDH	0.697125	4.35457	2.40014	0.023477	0.6386	-3.32162	Up
CD40	0.86688	3.40976	2.39726	0.0236291	0.640142	-3.33136	Up
ANKUB1	0.797436	3.76659	2.38044	0.0245361	0.649041	-3.3535	Up
FAM161B	0.593728	3.26113	2.3725	0.0249745	0.650013	-3.36498	Up
LINC00472	0.62281	1.74807	2.37194	0.0250062	0.650013	-3.36909	Up
RNF19B	0.565981	7.59653	2.37109	0.0250534	0.650013	-3.37358	Up
HIST1H2BO	1.10873	3.96039	2.36832	0.0252084	0.650013	-3.37899	Up
EDRF1	0.818416	3.85593	2.36426	0.025438	0.651817	-3.38954	Up
LOC284561	0.454356	3.94121	2.3553	0.0259502	0.655637	-3.39325	Up
LINC00687	0.434365	2.53916	2.34798	0.0263755	0.659405	-3.40499	Up
KCNT1	0.303566	2.32046	2.33892	0.026911	0.659405	-3.40986	Up
RGS8	0.375248	4.7049	2.34744	0.0264074	0.659405	-3.41525	Up
ITCH	0.421889	4.83127	2.33909	0.0269009	0.659405	-3.41956	Up
RP11-421F16.3	0.603301	3.85922	2.34098	0.0267887	0.659405	-3.42108	Up
ELTD1	0.39227	1.29426	2.3335	0.0272365	0.660376	-3.42574	Up
MGC15705	0.54784	2.64119	2.33292	0.0272711	0.660376	-3.43498	Up
CTD-2541M15.1	0.319928	4.56459	2.32602	0.0276906	0.662422	-3.4425	Up
SEMA7A	0.620411	2.93571	2.32935	0.0274875	0.662098	-3.4477	Up
XAF1	0.565309	7.19512	2.32499	0.0277542	0.662422	-3.45059	Up
FUT1	0.690152	3.7338	2.32757	0.0275959	0.662098	-3.45285	Up
AC079305.10	1.28149	5.0407	2.32864	0.0275306	0.662098	-3.45318	Up
DIAPH2	0.269569	6.78809	2.3147	0.0283916	0.668358	-3.45969	Up
C16ORF86	0.840607	4.22273	2.32196	0.0279407	0.665483	-3.46713	Up
RAB20	0.472689	7.11471	2.30983	0.0286981	0.668358	-3.47625	Up
PPEF2	0.453313	1.3012	2.30148	0.0292308	0.671721	-3.49033	Up
C4ORF32	0.329598	6.80914	2.30348	0.0291024	0.670793	-3.49397	Up
LINC00702	0.674104	1.74326	2.30155	0.0292266	0.671721	-3.50104	Up
LINC00925	0.616186	2.73838	2.29393	0.0297199	0.674152	-3.51616	Up
ACAT1	0.430249	3.39053	2.27878	0.0307247	0.682721	-3.51889	Up
ZNF536	0.569563	3.98612	2.28638	0.0302168	0.678025	-3.52382	Up
KRT35	0.861312	2.64798	2.28548	0.0302768	0.678706	-3.52575	Up
MIER1	0.886433	4.44768	2.28169	0.0305294	0.681432	-3.53019	Up
OAS3	0.404087	7.92855	2.26962	0.0313464	0.683075	-3.53693	Up
PANX2	0.742497	4.73768	2.27803	0.0307751	0.682908	-3.53795	Up
BAIAP2-AS1	0.929872	5.36974	2.27051	0.0312855	0.683075	-3.54652	Up
SERPING1	0.488161	5.87697	2.27175	0.0312009	0.683075	-3.55023	Up
KIF23	0.507383	3.56902	2.25367	0.0324564	0.68857	-3.55338	Up
PTPRC	0.552332	6.0681	2.25429	0.0324131	0.68857	-3.56332	Up
CYP4F30P	0.694579	2.02573	2.26393	0.0317385	0.685919	-3.56427	Up
CTA-29F11.1	0.693507	5.14175	2.25817	0.0321397	0.68844	-3.56429	Up
LYPD3	0.251326	2.43023	2.24068	0.0333873	0.696533	-3.58369	Up
AC067956.1	0.814578	2.49869	2.24771	0.0328804	0.692275	-3.59157	Up
LOC285692	0.626247	3.73825	2.2343	0.0338524	0.699379	-3.59608	Up
PFKFB3	0.60027	7.02121	2.23078	0.0341122	0.699379	-3.60095	Up
LOC102723779	0.631205	3.20713	2.23862	0.0335365	0.698372	-3.60537	Up
PLOD2	0.311259	4.94312	2.2246	0.0345721	0.699379	-3.60826	Up
SLC22A3	0.351816	0.999497	2.22137	0.0348146	0.699379	-3.61164	Up
FMO5	0.349053	4.63729	2.22619	0.034453	0.699379	-3.6206	Up
HEPH	0.805572	3.28995	2.22804	0.0343152	0.699379	-3.6304	Up
OR4F16	0.499737	4.15689	2.2193	0.0349708	0.699379	-3.6374	Up
LNX1	0.602382	3.0452	2.20602	0.0359881	0.699379	-3.64643	Up
PTP4A1	0.42951	6.93581	2.19835	0.0365878	0.699379	-3.64773	Up
LOC286059	0.53348	3.59236	2.2024	0.0362701	0.699379	-3.65344	Up
GAFA3	0.783573	2.34222	2.21367	0.0353987	0.699379	-3.65415	Up
TMEM255A	0.601342	3.26768	2.19838	0.0365853	0.699379	-3.66366	Up
GPR84	0.992788	4.33274	2.20244	0.0362668	0.699379	-3.66438	Up
FCGR1B	0.370186	8.17115	2.19606	0.0367691	0.699747	-3.66629	Up
IRX3	0.648128	4.42669	2.19541	0.0368201	0.699747	-3.6682	Up
PGBD5	0.421477	1.94395	2.19767	0.036642	0.699379	-3.67034	Up
TMEM140	0.436554	8.07209	2.18752	0.0374502	0.703733	-3.67735	Up
RP1-100J12.1	0.873191	2.97382	2.2009	0.0363877	0.699379	-3.67782	Up
LOC100996756	1.00257	3.80305	2.18503	0.0376513	0.703733	-3.69024	Up
C9ORF24	0.691097	3.41965	2.18624	0.037553	0.703733	-3.69868	Up
AC005606.14	0.488387	2.02998	2.17518	0.0384547	0.707945	-3.70018	Up
INTS4L1	0.379381	1.81352	2.17269	0.0386604	0.709907	-3.71665	Up
SMIM14	0.456203	4.0922	2.16306	0.0394647	0.713329	-3.71977	Up
IL1RN	0.684335	8.18236	2.16811	0.0390408	0.712424	-3.72237	Up
LCAT	0.561482	2.44039	2.16541	0.0392674	0.713329	-3.73277	Up
FCGR1A	0.407505	7.23149	2.16176	0.0395745	0.713727	-3.73369	Up
LOC101928834	0.317299	4.45897	2.14991	0.0405875	0.714249	-3.73515	Up
NS3BP	0.565704	3.14433	2.15232	0.0403796	0.714249	-3.73709	Up
POU2F2	0.469396	4.74526	2.15905	0.0398042	0.713845	-3.73957	Up
HECTD1	0.506921	4.48531	2.15833	0.0398654	0.713845	-3.74422	Up
AK096159	0.713137	2.68034	2.15244	0.0403692	0.714249	-3.75355	Up
LOC388780	0.519137	2.72733	2.14808	0.0407462	0.714249	-3.76799	Up
LOC653160	0.445742	4.0892	2.12849	0.0424776	0.721047	-3.76868	Up
FOXD3	0.295007	1.49717	2.13468	0.041924	0.719663	-3.76929	Up
PGR	0.742643	2.18726	2.13975	0.0414744	0.718846	-3.77066	Up
GBP1P1	0.457292	2.48702	2.13509	0.0418869	0.719663	-3.77277	Up
FBXO33	0.229136	5.79579	2.11579	0.0436356	0.725346	-3.78056	Up
ARL4A	0.614518	5.40647	2.13118	0.0422366	0.721047	-3.78137	Up
HAPLN1	0.724375	2.41281	2.12854	0.0424733	0.721047	-3.78876	Up
SCN2B	0.395989	2.66319	2.12669	0.0426404	0.72141	-3.79025	Up
C15ORF54	0.824171	5.04905	2.12357	0.0429226	0.722837	-3.792	Up
SMCHD1	0.413341	6.99281	2.11705	0.0435195	0.725346	-3.80623	Up
GIMAP1-GIMAP5	0.689191	2.51847	2.11742	0.043485	0.725346	-3.80686	Up
CXCL1	1.23922	4.56752	2.11727	0.0434994	0.725346	-3.81013	Up
POU5F1B	0.576479	4.10515	2.11746	0.0434817	0.725346	-3.81127	Up
IL6ST	0.460158	5.96239	2.11799	0.0434324	0.725346	-3.81275	Up
MIR3185	0.541968	2.79199	2.11333	0.0438623	0.725346	-3.81303	Up
LY6E	0.528497	6.78783	2.11308	0.0438859	0.725346	-3.8162	Up
ACSM2A	0.428708	2.34087	2.10895	0.0442704	0.726879	-3.81951	Up
RASSF1-AS1	0.690683	2.62132	2.10543	0.0446001	0.72943	-3.81955	Up
LCTL	0.839277	1.72266	2.11121	0.0440592	0.725346	-3.82534	Up
AX746699	0.490723	2.25867	2.10034	0.0450812	0.729776	-3.82833	Up
EXTL3	0.586161	4.67015	2.09926	0.045184	0.729776	-3.83893	Up
LOC100134822	0.44101	4.48611	2.08675	0.0463883	0.735517	-3.84143	Up
TEKT2	0.724626	2.83321	2.09846	0.0452596	0.729776	-3.84315	Up
FAM230C	0.54179	2.77687	2.09152	0.0459252	0.734625	-3.84571	Up
DIO2-AS1	0.365243	4.30999	2.0864	0.0464223	0.735517	-3.85044	Up
REPS2	0.390025	5.0609	2.08611	0.0464503	0.735517	-3.85499	Up
AF075036	0.248924	1.21379	2.08385	0.0466713	0.737123	-3.86022	Up
TMEM241	0.249744	6.89501	2.08232	0.046821	0.737123	-3.86553	Up
LOC101928555	0.495049	1.95319	2.07189	0.0478558	0.741344	-3.8683	Up
ATOH8	0.368073	5.71074	2.07212	0.0478327	0.741344	-3.86869	Up
C19ORF57	0.535198	3.27002	2.08291	0.0467633	0.737123	-3.86978	Up
LRRC6	0.571976	4.87947	2.07537	0.0475081	0.738459	-3.87252	Up
ZCCHC10	0.92946	3.69171	2.07712	0.0473346	0.737769	-3.87396	Up
RP11-443B7.1	0.344107	4.57897	2.07078	0.047967	0.741639	-3.87721	Up
SPAG6	0.477313	2.8375	2.07787	0.0472604	0.737769	-3.88237	Up
MX2	0.332826	8.1359	2.06449	0.0486011	0.742395	-3.89032	Up
MMP12	0.643131	3.35441	2.06558	0.0484909	0.742395	-3.89436	Up
CUL1	0.312518	6.95393	2.05401	0.0496757	0.747018	-3.91884	Up
