# Supplementary material for: Exploring the Mechanisms of Sanguinarine in the Treatment of Osteoporosis by Integrating Network Pharmacology Analysis and Deep Learning Technology
Source: Curr Comput Aided Drug Des. 2024 Feb 21;21(1):83–93. doi: 10.2174/0115734099282231240214095025 (PMC11774308; doi:10.2174/0115734099282231240214095025)
Supplement: Supplementary file 1 — Supplementary material is available on the publisher’s website along with the published article. Supplementary Table 1. Targets for sanguinarine and osteoporosis-related genes were obtained from online databases. Supplementary Table 2. Differentially expressed genes between healthy individuals and osteoporosis cases in GSE7158 dataset. Supplementary Table 3. A total of 21 intersecting targets. [file CCADD-21-1-83_SD1.zip › Yuqing Zeng Supplementary Table 3.xls]

## Sheet: intersect
Supplementary Table 3.A total of 21 intersecting targets.
Number	GeneName
1	PCNA
2	MMP2
3	CTNNB1
4	HPGDS
5	GLS
6	CASP3
7	TYMS
8	FEN1
9	PARP1
10	MMP12
11	CLDN4
12	SCD
13	HDAC9
14	MME
15	ACACB
16	AKT2
17	CDC25C
18	PDE3B
19	MCHR1
20	KCNA5
21	SLC22A3
